# Supplementary material for: 2-[Hy­droxy(4-meth­oxy­phen­yl)methyl­idene]indane-1,3-dione
Source: Acta Crystallogr Sect E Struct Rep Online. 2012 May 26;68(Pt 6):o1907. doi: 10.1107/S1600536812021824 (PMC3379464; doi:10.1107/S1600536812021824)
Supplement: Supplementary file 2 [file e-68-o1907-Isup2.hkl]

#
# h,k,l, Fc-squared, Fo-squared, sigma(Fo-squared) and status flag
#
data_I
_shelx_title ' zy in P 1 21/n 1'
_shelx_refln_list_code          4
_shelx_F_calc_maximum      152.43
_exptl_crystal_F_000       584.00
_reflns_d_resolution_high  0.8373
 
loop_
 _symmetry_equiv_pos_as_xyz
 'x, y, z'
 '-x+1/2, y+1/2, -z+1/2'
 '-x, -y, -z'
 'x-1/2, -y-1/2, z-1/2'
 
_cell_length_a    17.7794
_cell_length_b     3.8405
_cell_length_c    19.0258
_cell_angle_alpha  90.000
_cell_angle_beta   92.984
_cell_angle_gamma  90.000
 
_shelx_F_squared_multiplier     1.000
 
loop_
 _refln_index_h
 _refln_index_k
 _refln_index_l
 _refln_F_squared_calc
 _refln_F_squared_meas
 _refln_F_squared_sigma
 _refln_observed_status
   2   0   0     2417.29     2441.42     63.14 o
   4   0   0     8568.41     7757.30    197.51 o
   6   0   0       85.44       98.89      8.58 o
   8   0   0     6982.21     6340.04    397.00 o
  10   0   0       19.40       18.73      4.66 o
  12   0   0      585.98      584.69     22.40 o
  14   0   0       69.13       65.72     11.70 o
  16   0   0        0.47        0.00     11.34 o
  18   0   0        3.44        0.00     12.65 o
  20   0   0        3.65        4.31     17.65 o
   1   1   0     1476.04     1549.92     58.79 o
   2   1   0    18479.66    19609.66    382.67 o
   3   1   0     6080.17     6307.83    125.22 o
   4   1   0       53.66       61.18      3.41 o
   5   1   0      417.57      441.32     12.61 o
   6   1   0      262.04      258.27      7.19 o
   7   1   0      139.26      126.84      4.48 o
   8   1   0      212.30      242.30      6.59 o
   9   1   0       30.17       28.72      2.77 o
  10   1   0      914.20      885.13     26.12 o
  11   1   0      113.14      125.24      8.65 o
  12   1   0        0.45        0.56      2.68 o
  13   1   0       18.19       16.52      3.97 o
  14   1   0        2.20        0.78      3.24 o
  15   1   0       10.08        8.86      4.36 o
  16   1   0       42.47       36.72      6.06 o
  17   1   0        8.20       29.45     12.35 o
  18   1   0       60.50       67.03     13.97 o
  19   1   0        0.95        0.00     10.50 o
  20   1   0       12.54        9.23     19.12 o
   0   2   0     1292.03     1301.41     40.52 o
   1   2   0       12.54        5.08      2.53 o
   2   2   0       19.45       23.36      3.43 o
   3   2   0       31.47       29.02      3.61 o
   4   2   0       25.94       29.15      3.61 o
   5   2   0       72.07       75.06      4.97 o
   6   2   0      348.83      383.97     10.63 o
   7   2   0      278.04      297.84     11.80 o
   8   2   0       88.98       73.14      6.81 o
   9   2   0       79.61       91.26      7.73 o
  10   2   0        0.00        1.81      3.92 o
  11   2   0       96.72       92.98      8.17 o
  12   2   0       44.22       37.62      6.27 o
  13   2   0      219.01      236.62     11.70 o
  14   2   0        1.75        2.05      4.40 o
  15   2   0       48.06       37.45      6.26 o
  16   2   0        0.49        0.00      4.57 o
  17   2   0       12.74       14.22      6.13 o
  18   2   0       86.66       91.43     12.86 o
  19   2   0       45.67       51.08     10.91 o
   1   3   0        6.60        2.45      3.21 o
   2   3   0      319.33      315.55     10.05 o
   3   3   0      167.31      182.29      9.96 o
   4   3   0      120.58      120.06     10.64 o
   5   3   0       39.41       21.09      8.19 o
   6   3   0       12.00       15.94      5.70 o
   7   3   0        2.01        4.65      5.44 o
   8   3   0        1.84        6.04      5.39 o
   9   3   0      144.24      144.63     17.14 o
  10   3   0      369.42      399.31     20.07 o
  11   3   0        2.12        3.63      6.30 o
  12   3   0        4.00        0.00      6.07 o
  13   3   0       99.23      100.49     11.68 o
  14   3   0       13.30       11.58      7.98 o
  15   3   0       14.93       14.44      7.47 o
  16   3   0        3.54        0.00     10.55 o
   1   4   0        1.23        0.00      8.83 o
   2   4   0        0.10        1.26      6.89 o
   3   4   0       50.70       45.24      9.55 o
   4   4   0       37.85       47.15      9.73 o
   5   4   0        0.01        0.00      6.76 o
   6   4   0        7.88        2.76      7.29 o
   7   4   0        3.19        9.47      7.67 o
   8   4   0       13.16       21.40      9.27 o
   9   4   0        3.39        0.66      8.70 o
  10   4   0        4.31        5.52     11.25 o
 -21   0   1       22.95       22.78     19.25 o
 -19   0   1       21.60       46.10     18.09 o
 -17   0   1       78.75       66.12     18.12 o
 -15   0   1      443.70      375.77     31.90 o
 -13   0   1        0.33        0.74      5.72 o
 -11   0   1      325.12      300.13     17.87 o
  -9   0   1      526.14      493.14     19.69 o
  -7   0   1        4.40        4.39      2.88 o
  -5   0   1       13.02        7.84      2.73 o
  -3   0   1     2213.87     2073.52     57.06 o
  -1   0   1       45.35       40.21      1.86 o
   1   0   1      748.05      768.99     58.77 o
   3   0   1     4253.47     3620.13    263.73 o
   5   0   1      516.69      208.56     14.57 o
   7   0   1        0.07        0.20      2.37 o
   9   0   1      381.84      424.16     25.92 o
  11   0   1      177.81      175.86     10.72 o
  13   0   1      375.51      370.29     17.15 o
  15   0   1       51.91       54.28     14.72 o
  17   0   1       17.29        7.08     13.29 o
  19   0   1        9.37        4.61     15.75 o
  21   0   1        4.40       24.26     18.96 o
 -20   1   1       10.81        4.05     15.36 o
 -19   1   1        1.34        1.22     11.49 o
 -18   1   1        7.00        0.00      9.85 o
 -17   1   1       77.55       58.72     13.10 o
 -16   1   1        1.49        0.00      3.06 o
 -15   1   1        2.87        0.40      3.08 o
 -14   1   1       34.89       30.73      4.62 o
 -13   1   1        3.30        3.87      2.87 o
 -12   1   1      298.30      289.46     10.54 o
 -11   1   1       13.88       11.12      3.34 o
 -10   1   1      500.21      442.11     16.83 o
  -9   1   1      500.43      494.46     13.42 o
  -8   1   1      101.98       92.32      4.28 o
  -7   1   1       15.05        9.79      2.78 o
  -6   1   1       64.86       63.53      5.57 o
  -5   1   1       17.17       13.35      3.18 o
  -4   1   1     1737.72     1821.45     36.12 o
  -3   1   1      901.40      874.67     18.16 o
  -2   1   1      669.64      660.56     14.51 o
  -1   1   1     1950.14     2087.14     43.58 o
   0   1   1     1494.97     1583.69     38.86 o
   1   1   1      187.66      187.31     10.14 o
   2   1   1     9802.07     9972.55    225.17 o
   3   1   1     2908.01     2952.94     56.90 o
   4   1   1     4874.19     4840.13     88.80 o
   5   1   1      151.35      147.08      5.22 o
   6   1   1       28.15       31.80      2.74 o
   7   1   1     1354.82     1354.86     24.73 o
   8   1   1      159.68      155.44      5.28 o
   9   1   1        6.60        4.73      1.99 o
  10   1   1        0.63        2.05      2.04 o
  11   1   1       18.50       13.83      5.20 o
  12   1   1      657.42      606.65     18.23 o
  13   1   1        1.70        8.18      3.90 o
  14   1   1      238.17      202.52     10.91 o
  15   1   1       30.53       20.12      5.11 o
  16   1   1       58.19       61.92      7.12 o
  17   1   1        0.72        0.98      4.50 o
  18   1   1       30.49       55.05     13.38 o
  19   1   1       15.34        5.83     11.23 o
  20   1   1        5.64       10.20     12.48 o
 -19   2   1       50.59       75.34     15.97 o
 -18   2   1        8.03       10.09      6.45 o
 -17   2   1        6.74        8.35      4.97 o
 -16   2   1       73.26       80.61      8.28 o
 -15   2   1       19.47       12.67      4.88 o
 -14   2   1       61.67       67.60      7.55 o
 -13   2   1      133.18      144.45      9.99 o
 -12   2   1        3.53        7.19      4.36 o
 -11   2   1       35.41       28.73      5.38 o
 -10   2   1       56.11       53.68      6.61 o
  -9   2   1       24.66       25.14      5.07 o
  -8   2   1      319.67      330.16     12.80 o
  -7   2   1       38.66       48.72      5.95 o
  -6   2   1      206.46      205.16      9.28 o
  -5   2   1      103.24      108.71      5.64 o
  -4   2   1     1672.97     1709.99     32.21 o
  -3   2   1      424.20      444.75     11.65 o
  -2   2   1     2211.67     2303.55     41.60 o
  -1   2   1       33.52       33.21      3.90 o
   0   2   1       23.23       25.43      3.45 o
   1   2   1       79.48       89.39      6.35 o
   2   2   1     1587.40     1632.24     30.84 o
   3   2   1       37.05       46.90      4.22 o
   4   2   1      122.87      143.15      6.44 o
   5   2   1      496.27      505.69     12.76 o
   6   2   1      451.64      482.17     12.41 o
   7   2   1        1.30        3.05      3.41 o
   8   2   1        2.16        0.22      3.39 o
   9   2   1       22.28       21.27      6.01 o
  10   2   1      597.25      623.83     24.08 o
  11   2   1        0.09        0.00      3.54 o
  12   2   1       46.88       45.22      6.41 o
  13   2   1      207.32      218.51     17.03 o
  14   2   1      185.76      223.52     15.90 o
  15   2   1        8.01       10.10      5.71 o
  16   2   1        9.59        6.78      6.07 o
  17   2   1       10.43       11.83      7.35 o
  18   2   1        5.88       12.99      7.33 o
  19   2   1       12.37       17.96     10.94 o
 -16   3   1        1.44        0.61      9.11 o
 -15   3   1        2.80        0.00      6.01 o
 -14   3   1       12.89        6.97      6.25 o
 -13   3   1       14.52       27.42     10.06 o
 -12   3   1        0.08        5.67      6.43 o
 -11   3   1       97.11      104.21     11.54 o
 -10   3   1       62.33       59.86      9.38 o
  -9   3   1      286.31      311.60     15.45 o
  -8   3   1        8.95       13.84      5.78 o
  -7   3   1       23.78       25.41      6.21 o
  -6   3   1      291.96      283.43     13.73 o
  -5   3   1      494.26      474.38     17.33 o
  -4   3   1       11.42        9.39      5.09 o
  -3   3   1      539.39      551.86     16.98 o
  -2   3   1       23.85       18.97      4.00 o
  -1   3   1       81.78       74.46      9.05 o
   0   3   1       38.91       42.09      4.75 o
   1   3   1       44.60       38.46      5.68 o
   2   3   1       21.95       16.17      4.11 o
   3   3   1       39.05       41.69      4.84 o
   4   3   1       38.04       37.19      8.40 o
   5   3   1        0.00        5.21      4.83 o
   6   3   1       10.82        5.57      5.73 o
   7   3   1       82.13       93.70     10.64 o
   8   3   1      147.78      161.24     12.84 o
   9   3   1       15.24       19.04      7.08 o
  10   3   1       90.09      110.69     12.04 o
  11   3   1       17.53       17.38      7.24 o
  12   3   1      115.87      120.06     12.55 o
  13   3   1       24.97       22.89      7.99 o
  14   3   1       20.09       20.97      8.07 o
  15   3   1       14.49       12.28      6.78 o
 -10   4   1        5.17        9.81     12.17 o
  -9   4   1      111.46      110.29     14.31 o
  -8   4   1       95.24       84.69     12.61 o
  -7   4   1       73.27       64.05     11.65 o
  -6   4   1       13.11        9.26      8.27 o
  -5   4   1        0.03        1.89      7.50 o
  -4   4   1       16.17       16.10      8.17 o
  -3   4   1        1.89        8.86      7.48 o
  -2   4   1       33.49       30.28      9.48 o
  -1   4   1      207.25      174.14     19.21 o
   0   4   1       28.77       26.59      9.03 o
   1   4   1       12.29       18.17     12.58 o
   2   4   1        7.64        3.38      6.83 o
   3   4   1      150.90      134.84     13.15 o
   4   4   1        1.44        2.55      7.19 o
   5   4   1       18.41        8.66      7.29 o
   6   4   1        2.42        3.59      8.00 o
   7   4   1        7.08        0.00      8.38 o
   8   4   1       19.99       24.84      9.45 o
   9   4   1        9.34        6.47      8.82 o
  10   4   1        2.79        0.00     10.97 o
 -20   0   2        3.99       22.11     16.86 o
 -18   0   2      190.53      176.53     26.80 o
 -16   0   2       43.91       53.05     15.65 o
 -14   0   2       32.88       41.86     12.62 o
 -12   0   2      271.38      264.57     17.15 o
 -10   0   2      474.03      505.61     17.16 o
  -8   0   2     1557.49     1531.07     42.59 o
  -6   0   2     2848.86     2521.21     66.80 o
  -4   0   2     3246.72     2986.28     77.54 o
  -2   0   2      305.31      256.74      8.17 o
   0   0   2     3073.11     2984.36     76.40 o
   2   0   2    15923.95    16412.04    432.25 o
   4   0   2     1139.40     1101.67     84.43 o
   6   0   2      172.08      144.64     18.94 o
   8   0   2      778.89      466.93     29.06 o
  10   0   2      367.83      347.96     40.29 o
  12   0   2      123.37      104.53     10.47 o
  14   0   2      211.44      174.59     15.20 o
  16   0   2      297.75      278.37     28.82 o
  18   0   2       43.39       59.49     19.06 o
  20   0   2       38.56       31.46     21.99 o
 -20   1   2        8.57        4.41     11.24 o
 -19   1   2        3.02        0.00      9.92 o
 -18   1   2       18.50        7.95     13.24 o
 -17   1   2        2.09        2.86      4.85 o
 -16   1   2        4.58        4.72      3.29 o
 -15   1   2      170.51      176.90     11.54 o
 -14   1   2        5.54        3.77      3.12 o
 -13   1   2       56.06       60.71      5.61 o
 -12   1   2        0.95        2.28      2.75 o
 -11   1   2      133.70      131.89      7.36 o
 -10   1   2       88.55       94.97      6.42 o
  -9   1   2      512.57      467.99     13.78 o
  -8   1   2      803.92      856.77     20.95 o
  -7   1   2      410.64      374.92     11.53 o
  -6   1   2      783.22      804.76     22.93 o
  -5   1   2      316.81      365.06     12.73 o
  -4   1   2      212.15      198.22      8.48 o
  -3   1   2      480.29      559.06     15.24 o
  -2   1   2     4970.49     5177.20    103.23 o
  -1   1   2    23235.96    23741.49    424.22 o
   0   1   2    15137.79    15696.02    313.49 o
   1   1   2     2325.64     2421.79     50.38 o
   2   1   2      315.21      328.65     13.15 o
   3   1   2     8290.04     8330.18    214.95 o
   4   1   2     1121.68     1114.83     31.89 o
   5   1   2     1156.37     1142.57     24.88 o
   6   1   2       77.70       79.72      4.16 o
   7   1   2      476.24      497.22     10.99 o
   8   1   2      310.07      320.62      9.53 o
   9   1   2        8.52       14.12      2.59 o
  10   1   2      104.02      117.81      5.54 o
  11   1   2      930.18      776.65     60.82 o
  12   1   2       12.44       11.16      4.14 o
  13   1   2        9.23        7.54      3.90 o
  14   1   2       19.48       21.44      5.14 o
  15   1   2      435.65      396.20     29.53 o
  16   1   2       65.53       71.01      7.77 o
  17   1   2       54.83       60.09      7.36 o
  18   1   2       21.11       35.51     10.54 o
  19   1   2       51.80       91.78     26.11 o
  20   1   2        0.01        3.67     16.47 o
 -19   2   2       28.12       28.88      8.32 o
 -18   2   2        3.09        0.00      5.28 o
 -17   2   2        0.94        1.79      4.79 o
 -16   2   2       10.88        0.00      6.15 o
 -15   2   2        4.89        0.00      4.13 o
 -14   2   2        7.86        1.74      4.60 o
 -13   2   2      145.99      140.07      9.98 o
 -12   2   2       45.98       58.29      7.14 o
 -11   2   2       44.64       52.20      6.89 o
 -10   2   2       11.97       20.91      8.74 o
  -9   2   2        3.29        0.00      3.18 o
  -8   2   2        6.63        8.40      4.01 o
  -7   2   2       13.73       15.16      4.19 o
  -6   2   2       12.70       16.30      4.37 o
  -5   2   2      710.42      711.03     16.91 o
  -4   2   2     2507.79     2598.27     46.21 o
  -3   2   2     2875.55     2929.17     51.49 o
  -2   2   2     1258.41     1299.31     25.50 o
  -1   2   2      560.88      596.23     15.08 o
   0   2   2        0.25        0.00      2.22 o
   1   2   2     2350.08     2339.13     38.24 o
   2   2   2      241.86      255.32     10.09 o
   3   2   2      445.86      499.78     12.50 o
   4   2   2      275.65      279.95      8.74 o
   5   2   2      315.36      305.23     10.12 o
   6   2   2        8.53       11.43      3.06 o
   7   2   2       24.69       21.67      3.97 o
   8   2   2        0.71        2.95      3.16 o
   9   2   2     1038.92     1079.40     45.85 o
  10   2   2       11.28       10.83      4.12 o
  11   2   2      169.65      179.32     10.37 o
  12   2   2       41.30       43.37      8.19 o
  13   2   2      384.68      411.15     27.14 o
  14   2   2       40.66       32.44      6.65 o
  15   2   2        4.45        0.00      8.56 o
  16   2   2       19.46        4.30      5.84 o
  17   2   2       13.36       18.55      7.67 o
  18   2   2       20.43       14.86      7.56 o
 -16   3   2        0.13        0.00      9.53 o
 -15   3   2        1.79        0.00      7.00 o
 -14   3   2       32.08       39.42      9.06 o
 -13   3   2        0.01        9.11      6.88 o
 -12   3   2       31.56       25.38      7.87 o
 -11   3   2      202.36      217.45     13.96 o
 -10   3   2        4.23        9.67      5.75 o
  -9   3   2       78.21       92.05     10.58 o
  -8   3   2       46.89       47.50      7.75 o
  -7   3   2        0.33        0.00      4.72 o
  -6   3   2      127.59      118.45      9.98 o
  -5   3   2       73.32       88.53      8.80 o
  -4   3   2       47.10       52.67      7.11 o
  -3   3   2       34.74       37.01      6.13 o
  -2   3   2       74.51       78.81      6.32 o
  -1   3   2       32.14       23.47      6.93 o
   0   3   2       25.58       22.55      3.90 o
   1   3   2       45.15       43.99      4.84 o
   2   3   2       89.88       95.07      6.18 o
   3   3   2      277.65      262.46      9.34 o
   4   3   2        2.67        0.00      4.11 o
   5   3   2       73.21       66.92     13.59 o
   6   3   2       40.48       43.76      7.92 o
   7   3   2        0.84        0.00      4.72 o
   8   3   2        7.08        9.20      6.06 o
   9   3   2       10.77       16.30      6.48 o
  10   3   2       49.99       46.13      8.72 o
  11   3   2      147.12      155.72     13.44 o
  12   3   2      153.02      167.76     14.21 o
  13   3   2        3.08        2.92      5.85 o
  14   3   2        2.40        0.00      5.77 o
  15   3   2        4.67        6.14      5.91 o
 -10   4   2        5.26        3.30     11.54 o
  -9   4   2      249.17      273.09     19.81 o
  -8   4   2       17.77       14.66      9.53 o
  -7   4   2       35.43       40.39     10.28 o
  -6   4   2       36.22       34.20     11.54 o
  -5   4   2      107.33      127.99     16.71 o
  -4   4   2        1.97        1.90      7.67 o
  -3   4   2       65.51       58.06     11.47 o
  -2   4   2        0.93        0.00      6.82 o
  -1   4   2        8.26        0.00      6.43 o
   0   4   2        2.27        5.49      8.12 o
   1   4   2       19.20       27.41      9.51 o
   2   4   2        8.77        2.71      8.30 o
   3   4   2        3.22        1.86      6.60 o
   4   4   2       12.24       14.50      7.96 o
   5   4   2        6.47       14.04      7.87 o
   6   4   2        0.01        0.83      7.80 o
   7   4   2        0.65        5.08      8.21 o
   8   4   2        7.93        3.42      7.98 o
   9   4   2        5.38        5.99     11.11 o
  10   4   2       44.77       51.79     27.19 o
 -21   0   3       37.02       24.45     18.27 o
 -19   0   3        9.24        1.38     13.21 o
 -17   0   3       61.95       54.55     16.66 o
 -15   0   3       64.71       69.30     16.02 o
 -13   0   3      129.82      108.16      8.85 o
 -11   0   3      318.07      278.66     13.09 o
  -9   0   3      694.48      626.72     20.10 o
  -7   0   3     4580.62     4076.68    106.28 o
  -5   0   3     9597.40     9041.91    230.55 o
  -3   0   3     1010.64      876.26     24.61 o
  -1   0   3     1961.97     1851.68     90.74 o
   1   0   3     3282.90     3073.65     79.10 o
   3   0   3     2604.09     2516.03    156.86 o
   5   0   3      360.71      350.96     12.93 o
   7   0   3      583.85      533.26     18.56 o
   9   0   3      154.02      147.19     10.84 o
  11   0   3      519.32      345.43     18.90 o
  13   0   3      231.37      221.40     11.87 o
  15   0   3      164.62      161.88     17.77 o
  17   0   3      155.63      167.90     27.17 o
  19   0   3       15.22       17.80     18.44 o
 -20   1   3       27.36       29.21     13.38 o
 -19   1   3       76.38       67.62     16.01 o
 -18   1   3        6.70        8.73     10.95 o
 -17   1   3       17.67       14.50     13.31 o
 -16   1   3      109.26      125.93     11.17 o
 -15   1   3        1.03        0.94      3.18 o
 -14   1   3       64.66       67.97      6.14 o
 -13   1   3       55.29       57.34      5.64 o
 -12   1   3       71.42       74.31      6.09 o
 -11   1   3       36.16       37.87      4.57 o
 -10   1   3      485.27      461.54     13.91 o
  -9   1   3       53.82       54.04      5.00 o
  -8   1   3     1058.13     1099.24     25.82 o
  -7   1   3       26.97       24.95      3.64 o
  -6   1   3      397.48      408.54     14.12 o
  -5   1   3     2771.00     2770.95     66.12 o
  -4   1   3      358.01      384.66     11.02 o
  -3   1   3      325.18      314.82      8.47 o
  -2   1   3     6068.03     6275.80    114.16 o
  -1   1   3      136.56      138.51      6.86 o
   0   1   3     1433.06     1501.53     33.32 o
   1   1   3       78.91       72.38      4.06 o
   2   1   3     1030.07     1009.18     32.60 o
   3   1   3      841.85      805.86     27.86 o
   4   1   3       31.93       34.79      3.46 o
   5   1   3       89.97       78.78      4.79 o
   6   1   3      229.47      229.81      7.14 o
   7   1   3       96.52       94.50      4.83 o
   8   1   3     1123.50     1109.10     31.10 o
   9   1   3       10.81       13.96      2.78 o
  10   1   3      127.75      127.51      5.94 o
  11   1   3      316.54      318.38     16.03 o
  12   1   3      152.47      172.69      9.29 o
  13   1   3       27.57       29.66      5.09 o
  14   1   3      399.96      393.77     14.56 o
  15   1   3       17.28       10.53      5.49 o
  16   1   3      169.47      177.98     10.85 o
  17   1   3      101.31       75.81     14.99 o
  18   1   3       12.36       18.05     12.78 o
  19   1   3        4.46       15.70     20.93 o
  20   1   3        0.66       16.44     21.08 o
 -19   2   3        3.57        0.00      6.24 o
 -18   2   3       76.42      115.71     11.14 o
 -17   2   3        0.00        0.00      6.20 o
 -16   2   3        0.64        1.58      5.05 o
 -15   2   3       14.28       12.01      5.44 o
 -14   2   3       13.06        5.73      4.48 o
 -13   2   3      166.32      190.09     11.47 o
 -12   2   3       33.14       33.44      5.92 o
 -11   2   3      132.68      129.26      9.60 o
 -10   2   3       33.01       37.80      6.02 o
  -9   2   3        1.43        0.79      4.32 o
  -8   2   3       20.52       11.33      4.28 o
  -7   2   3        0.83        0.09      3.18 o
  -6   2   3      153.46      175.50      9.49 o
  -5   2   3     1703.93     1655.66     37.45 o
  -4   2   3       19.10       18.25      3.15 o
  -3   2   3       55.55       56.32      4.31 o
  -2   2   3      285.48      280.06      8.60 o
  -1   2   3      315.18      329.71      9.43 o
   0   2   3      951.11      955.95     21.83 o
   1   2   3      602.54      586.36     12.60 o
   2   2   3      485.34      473.63     13.53 o
   3   2   3      417.37      418.89     14.56 o
   4   2   3     1853.79     2003.96     61.32 o
   5   2   3        0.03        0.68      2.46 o
   6   2   3      549.53      598.13     20.98 o
   7   2   3      143.22      163.49      7.46 o
   8   2   3        8.38       11.08      4.05 o
   9   2   3       89.38       91.25      7.57 o
  10   2   3      108.58      128.41      9.93 o
  11   2   3       40.86       47.01      7.56 o
  12   2   3     1035.39      959.38     63.62 o
  13   2   3        1.31        5.13      6.27 o
  14   2   3       11.50        8.06      5.79 o
  15   2   3       69.42       63.15      9.79 o
  16   2   3       25.16       24.85      7.68 o
  17   2   3       14.66       19.28      7.78 o
  18   2   3       28.97       38.71      9.41 o
 -15   3   3       15.59       27.47      8.15 o
 -14   3   3       59.81       56.35      9.62 o
 -13   3   3        0.40        0.00      6.21 o
 -12   3   3       18.62       22.31      7.50 o
 -11   3   3       28.98       31.47      6.92 o
 -10   3   3       14.14       13.29      6.27 o
  -9   3   3      109.19      116.45     10.59 o
  -8   3   3      140.46      138.65     11.12 o
  -7   3   3       19.72       14.03      5.39 o
  -6   3   3        0.47        0.00      4.88 o
  -5   3   3      233.46      227.31     12.77 o
  -4   3   3      214.00      214.47     12.14 o
  -3   3   3      282.65      250.67     17.50 o
  -2   3   3       26.73       18.98      5.00 o
  -1   3   3        5.11        4.34      3.29 o
   0   3   3        0.01        3.37      3.14 o
   1   3   3       19.87       12.41      3.96 o
   2   3   3      260.20      262.80     12.67 o
   3   3   3       85.90       66.94     16.91 o
   4   3   3       33.84       35.74      6.18 o
   5   3   3      165.31      185.47     12.96 o
   6   3   3      287.58      293.87     25.63 o
   7   3   3       18.55       13.19      6.49 o
   8   3   3        0.59        6.67      7.11 o
   9   3   3       60.44       63.38      9.52 o
  10   3   3       97.13      106.38     11.48 o
  11   3   3      141.96      153.00     13.57 o
  12   3   3       32.69       33.48      8.32 o
  13   3   3        1.32        6.08      8.25 o
  14   3   3       70.05       52.14     12.67 o
  15   3   3       11.06       25.89     10.91 o
 -10   4   3      157.88      122.76     20.67 o
  -9   4   3        1.25        4.79      8.96 o
  -8   4   3        2.35       19.62      9.70 o
  -7   4   3      473.40      433.45     32.57 o
  -6   4   3      193.27      176.31     17.78 o
  -5   4   3       63.51       76.86     13.73 o
  -4   4   3       30.38       19.62      8.46 o
  -3   4   3        0.12        0.00      6.91 o
  -2   4   3       11.23        4.49      7.00 o
  -1   4   3        1.87        0.00      6.50 o
   0   4   3        3.88        8.51      8.09 o
   1   4   3      114.03      106.38     15.76 o
   2   4   3        2.84        0.00      7.56 o
   3   4   3       14.50       16.69      7.83 o
   4   4   3        1.39        0.00      6.93 o
   5   4   3        1.61        0.00      6.91 o
   6   4   3       22.86       18.99     11.67 o
   7   4   3       18.11       22.73      8.97 o
   8   4   3        5.79        0.00      8.18 o
   9   4   3       53.69       53.53     11.29 o
 -20   0   4        3.36        0.00     12.89 o
 -18   0   4      125.93       89.71     21.37 o
 -16   0   4      162.36      148.38     22.06 o
 -14   0   4       28.50       16.05     10.62 o
 -12   0   4      124.60      112.22      7.42 o
 -10   0   4       47.71       44.42      4.81 o
  -8   0   4     1133.70     1140.25     33.04 o
  -6   0   4      551.43      616.36     19.40 o
  -4   0   4      233.62      200.70      8.43 o
  -2   0   4       41.01       26.49      6.95 o
   0   0   4     1304.04     1216.31     33.09 o
   2   0   4      460.35      480.39     31.53 o
   4   0   4     1996.41     2014.78     54.92 o
   6   0   4      179.34      156.28      8.34 o
   8   0   4      185.54      217.34     10.92 o
  10   0   4      111.09       95.52      6.83 o
  12   0   4      477.34      532.21     25.85 o
  14   0   4     2253.96     2602.30     70.04 o
  16   0   4      540.42      552.97     43.46 o
  18   0   4       70.34       95.70     23.22 o
  20   0   4        0.52        0.00     18.49 o
 -20   1   4       28.38       30.38     15.75 o
 -19   1   4       33.19       60.72     21.53 o
 -18   1   4       77.83       70.96     19.12 o
 -17   1   4        0.04        0.00      9.30 o
 -16   1   4       11.85        0.45      5.40 o
 -15   1   4       17.40       16.71      4.16 o
 -14   1   4      128.75      129.74      7.90 o
 -13   1   4       11.07       11.72      3.53 o
 -12   1   4       24.87       14.64      5.27 o
 -11   1   4       17.75       15.50      3.67 o
 -10   1   4      254.91      269.64     10.13 o
  -9   1   4      684.87      705.61     18.61 o
  -8   1   4       98.77       94.26      6.17 o
  -7   1   4       15.56       12.19      3.09 o
  -6   1   4        6.64        5.29      3.10 o
  -5   1   4      594.70      557.71     14.92 o
  -4   1   4      113.38       97.81      3.94 o
  -3   1   4      329.27      345.99      9.64 o
  -2   1   4       24.44       25.28      2.57 o
  -1   1   4      321.65      311.14      8.39 o
   0   1   4      337.70      344.41     10.26 o
   1   1   4       46.22       54.94      3.46 o
   2   1   4        8.87        3.83      1.89 o
   3   1   4      255.73      260.85     12.68 o
   4   1   4      285.76      299.31     16.46 o
   5   1   4      428.54      448.74     24.10 o
   6   1   4      202.38      220.75      7.02 o
   7   1   4      360.21      390.64     16.06 o
   8   1   4       14.23       13.13      2.72 o
   9   1   4      233.10      245.33     12.25 o
  10   1   4      386.93      396.35     14.13 o
  11   1   4       89.54      101.91      6.22 o
  12   1   4      314.44      287.49     12.19 o
  13   1   4       68.84       77.57      7.61 o
  14   1   4      841.68      816.76     23.33 o
  15   1   4      119.47      110.35      8.78 o
  16   1   4       78.82      112.20     16.04 o
  17   1   4      105.35       96.44     11.43 o
  18   1   4       30.07       11.03     12.94 o
  19   1   4       10.22        0.00     16.42 o
  20   1   4        6.50        0.00     16.02 o
 -18   2   4        2.62        0.63      5.54 o
 -17   2   4        4.52        1.06      6.71 o
 -16   2   4        0.36        0.00      4.82 o
 -15   2   4        0.42        0.90      4.68 o
 -14   2   4      118.45      130.43     10.20 o
 -13   2   4      120.95      139.70     10.27 o
 -12   2   4       28.77       26.85      7.61 o
 -11   2   4        3.00        4.92      4.04 o
 -10   2   4      129.56      135.08     10.93 o
  -9   2   4      399.63      381.06     14.57 o
  -8   2   4      182.29      192.95     10.55 o
  -7   2   4        0.46        0.00      2.99 o
  -6   2   4       43.46       47.72      5.72 o
  -5   2   4      473.73      478.79     14.82 o
  -4   2   4      765.31      781.70     18.47 o
  -3   2   4     1371.15     1334.95     31.51 o
  -2   2   4     1196.03     1185.23     23.59 o
  -1   2   4       31.31       33.06      3.68 o
   0   2   4      380.79      385.36     10.17 o
   1   2   4       64.07       70.42      4.25 o
   2   2   4       58.96       60.99      4.80 o
   3   2   4     1911.98     1983.47     52.26 o
   4   2   4      405.95      385.55     14.08 o
   5   2   4     1032.89     1073.69     25.83 o
   6   2   4        4.16        8.43      2.57 o
   7   2   4      301.97      329.24     20.31 o
   8   2   4       42.26       49.42      7.35 o
   9   2   4      154.78      149.09     14.13 o
  10   2   4        0.13        0.00      4.48 o
  11   2   4      135.62      129.55     11.77 o
  12   2   4       74.59       77.34     10.03 o
  13   2   4       50.57       35.91      8.25 o
  14   2   4       95.07      103.28     11.32 o
  15   2   4      103.77       88.81     10.96 o
  16   2   4       15.07        7.93      7.07 o
  17   2   4        0.87        1.89      7.00 o
  18   2   4        2.36        3.79      7.23 o
 -15   3   4        5.07       14.21      7.64 o
 -14   3   4      114.30      129.83     17.88 o
 -13   3   4        1.65        9.91      6.95 o
 -12   3   4       61.40       56.61      9.36 o
 -11   3   4      101.32      115.05     10.97 o
 -10   3   4       26.00       29.29      6.75 o
  -9   3   4       44.72       48.84      8.31 o
  -8   3   4        1.67        3.27      5.35 o
  -7   3   4       49.29       63.47      8.58 o
  -6   3   4     1218.14     1173.47     32.15 o
  -5   3   4      287.56      280.61     13.94 o
  -4   3   4      827.96      801.85     27.38 o
  -3   3   4       16.01        5.33      4.56 o
  -2   3   4       17.67       14.02      4.68 o
  -1   3   4       39.18       34.71      5.69 o
   0   3   4      432.92      409.86     20.56 o
   1   3   4        5.08        8.02      3.60 o
   2   3   4      810.04      737.54     20.15 o
   3   3   4      327.39      306.50     15.20 o
   4   3   4       86.37       85.51      6.47 o
   5   3   4      186.13      208.08     13.44 o
   6   3   4       67.30       73.55      8.97 o
   7   3   4       54.82       59.01     15.35 o
   8   3   4       12.98       13.12      6.96 o
   9   3   4       35.88       35.50      7.52 o
  10   3   4       41.81       38.21     11.51 o
  11   3   4        7.73        5.15      6.36 o
  12   3   4       27.62       29.95     10.85 o
  13   3   4       34.15       11.53     13.97 o
  14   3   4       28.73       39.31     11.44 o
  15   3   4        1.85        0.00     11.09 o
  -9   4   4        0.59        6.57      9.15 o
  -8   4   4      227.31      226.62     20.05 o
  -7   4   4        9.87       29.88      8.87 o
  -6   4   4       63.68       47.49     10.21 o
  -5   4   4       62.03       64.70     10.84 o
  -4   4   4       13.13       10.03      7.88 o
  -3   4   4       20.80       21.25      8.05 o
  -2   4   4        0.25        0.00      7.23 o
  -1   4   4        0.54        6.44      7.21 o
   0   4   4       37.16       34.85     10.20 o
   1   4   4       12.40       12.92      9.49 o
   2   4   4       25.38       21.84     11.44 o
   3   4   4        0.02        0.00      8.03 o
   4   4   4       88.97       70.92     10.65 o
   5   4   4        5.79        6.17      7.73 o
   6   4   4        8.89       10.14      8.19 o
   7   4   4        3.45       11.25     10.64 o
   8   4   4        0.09        0.00     11.64 o
   9   4   4        4.18        0.00      8.75 o
 -19   0   5      119.31      121.63     24.13 o
 -17   0   5      290.12      235.62     28.82 o
 -15   0   5      568.87      476.18     37.72 o
 -13   0   5       30.96       24.08     10.97 o
 -11   0   5       28.20       14.53      5.82 o
  -9   0   5     1317.81     1143.79     33.70 o
  -7   0   5     4005.54     3820.29    100.45 o
  -5   0   5      251.17      235.51      9.86 o
  -3   0   5        0.74        2.17      2.48 o
  -1   0   5       23.90       18.70      8.13 o
   1   0   5     1483.71     1461.35     40.33 o
   3   0   5      531.75      502.87     16.89 o
   5   0   5      606.72      657.39     56.94 o
   7   0   5      448.60      455.97     17.18 o
   9   0   5        6.65        0.00      2.78 o
  11   0   5      351.07      304.49     11.88 o
  13   0   5      147.87      134.48     16.68 o
  15   0   5        4.91       11.73      8.58 o
  17   0   5      551.93      642.33     49.77 o
  19   0   5        3.30       27.66     18.32 o
 -20   1   5       37.76       35.67     18.14 o
 -19   1   5       27.39       35.69     13.71 o
 -18   1   5       57.79       38.10     13.37 o
 -17   1   5       76.87       86.14     15.40 o
 -16   1   5       62.29       72.88      9.77 o
 -15   1   5      111.83       96.82      7.27 o
 -14   1   5      147.17      163.09      8.87 o
 -13   1   5       55.84       56.00      5.82 o
 -12   1   5       17.61       17.03      4.01 o
 -11   1   5       12.01       12.61      4.28 o
 -10   1   5      102.19       88.66      6.52 o
  -9   1   5       42.69       40.37      4.74 o
  -8   1   5      480.75      501.39     14.64 o
  -7   1   5      150.02      149.74      7.26 o
  -6   1   5     3828.38     3781.04     69.74 o
  -5   1   5       66.56       64.52      3.69 o
  -4   1   5       59.12       44.72      3.42 o
  -3   1   5        6.78        4.65      1.84 o
  -2   1   5     1738.17     1792.93     35.11 o
  -1   1   5      401.33      413.09     10.82 o
   0   1   5       36.34       35.60      2.93 o
   1   1   5      341.61      334.49     17.86 o
   2   1   5      388.37      362.22     17.23 o
   3   1   5       25.74       27.51      4.36 o
   4   1   5     1118.72     1230.49     45.26 o
   5   1   5        5.61        8.70      2.05 o
   6   1   5      477.18      514.58     28.22 o
   7   1   5      296.25      304.43     17.10 o
   8   1   5       10.11        5.80      2.48 o
   9   1   5       36.24       46.67      3.75 o
  10   1   5       17.21       19.76      3.12 o
  11   1   5       62.85       71.68      5.22 o
  12   1   5       95.07       98.83      6.66 o
  13   1   5       37.01       45.25      7.66 o
  14   1   5       12.94       11.09      7.89 o
  15   1   5      339.75      380.16     21.73 o
  16   1   5       91.51      115.81     12.05 o
  17   1   5        1.77        7.75      6.92 o
  18   1   5        0.08        7.28      8.00 o
  19   1   5       16.29       55.02     23.44 o
 -18   2   5       22.59       36.82     12.54 o
 -17   2   5        7.46        7.72      5.51 o
 -16   2   5       40.74       26.27      9.72 o
 -15   2   5       41.23       46.58      7.02 o
 -14   2   5        3.71        1.15      5.29 o
 -13   2   5        0.31        3.28      4.35 o
 -12   2   5       15.98        6.89      5.98 o
 -11   2   5      233.84      246.80     12.50 o
 -10   2   5      245.38      253.80     12.38 o
  -9   2   5      239.82      272.58     12.25 o
  -8   2   5       22.52       19.89      4.98 o
  -7   2   5      438.58      441.58     15.16 o
  -6   2   5       99.51       98.92      7.55 o
  -5   2   5      489.04      440.58     43.29 o
  -4   2   5        6.84        3.51      2.47 o
  -3   2   5      508.75      507.64     12.71 o
  -2   2   5      372.30      371.80     10.54 o
  -1   2   5        4.87        6.34      2.87 o
   0   2   5       65.76       62.70      4.24 o
   1   2   5       35.85       35.99      3.62 o
   2   2   5      153.22      175.54      6.45 o
   3   2   5      318.07      307.84      8.95 o
   4   2   5      431.91      416.30     29.26 o
   5   2   5       88.84      108.10      6.11 o
   6   2   5      347.44      375.18     14.78 o
   7   2   5       85.78       99.21      6.02 o
   8   2   5        0.09        0.13      3.15 o
   9   2   5       44.44       48.42      7.74 o
  10   2   5       83.33      107.14     10.70 o
  11   2   5        1.43        0.00      5.11 o
  12   2   5       92.65      102.08     11.60 o
  13   2   5        4.42        9.80      6.98 o
  14   2   5        1.17       14.26      9.99 o
  15   2   5        0.17        5.37      6.07 o
  16   2   5       52.84       54.94     10.06 o
  17   2   5        5.00        8.98      7.53 o
  18   2   5       18.66       24.60      8.84 o
 -15   3   5       20.36       17.25      7.96 o
 -14   3   5      180.90      189.90     14.28 o
 -13   3   5        4.86        0.00      5.88 o
 -12   3   5        6.64       10.95      6.28 o
 -11   3   5       40.02       36.62      7.90 o
 -10   3   5        4.94        3.25      7.13 o
  -9   3   5      247.34      254.71     14.43 o
  -8   3   5      112.47      124.65     10.82 o
  -7   3   5       23.73       23.61      6.45 o
  -6   3   5      208.21      200.92     12.78 o
  -5   3   5        3.64        5.28      4.92 o
  -4   3   5       23.71       23.50      6.19 o
  -3   3   5       33.57       30.99      7.06 o
  -2   3   5        2.68        0.00      4.65 o
  -1   3   5       20.94       24.86      5.05 o
   0   3   5      142.30      136.13      7.43 o
   1   3   5        6.74        3.14      3.63 o
   2   3   5       93.16       91.37      7.42 o
   3   3   5       37.54       29.68      4.64 o
   4   3   5       95.62       66.88     17.36 o
   5   3   5       61.98       49.73      9.77 o
   6   3   5        9.27        6.57      5.84 o
   7   3   5       35.56       46.22      8.71 o
   8   3   5      170.18      177.66     17.17 o
   9   3   5       15.85       23.40      9.66 o
  10   3   5        8.11       24.16      8.40 o
  11   3   5      135.08      140.77     15.12 o
  12   3   5       10.16       11.24      9.02 o
  13   3   5       59.27       53.71     11.77 o
  14   3   5        5.73       14.79      8.86 o
  15   3   5       20.41       35.79     14.82 o
  -9   4   5      100.91      108.95     41.67 o
  -8   4   5       37.28       58.25     19.84 o
  -7   4   5       22.83       29.40     20.23 o
  -6   4   5       10.89        0.00     10.40 o
  -5   4   5      107.99       64.92     10.83 o
  -4   4   5        7.79        0.00      7.49 o
  -3   4   5        2.10        8.05      7.18 o
  -2   4   5        1.21        0.82      8.01 o
  -1   4   5        5.25        6.26      6.85 o
   0   4   5       10.29        4.32      7.50 o
   1   4   5       46.68       38.20     10.35 o
   2   4   5       39.19       36.87     11.84 o
   3   4   5       62.91       65.32     21.35 o
   4   4   5        0.02        0.71      6.92 o
   5   4   5       43.98       27.96     12.12 o
   6   4   5       71.78       74.12     15.22 o
   7   4   5       42.65       18.61     13.75 o
   8   4   5        1.28        3.82     17.86 o
   9   4   5       46.77       48.00     19.35 o
 -20   0   6        7.76        6.46     14.15 o
 -18   0   6        0.09        0.00     11.96 o
 -16   0   6       13.29        5.42     11.17 o
 -14   0   6       30.94       54.60     14.84 o
 -12   0   6      263.09      263.11     14.82 o
 -10   0   6       39.79       43.04      5.21 o
  -8   0   6        0.19        2.38      2.72 o
  -6   0   6      160.56      133.59      7.80 o
  -4   0   6       25.84       22.43      4.04 o
  -2   0   6     1895.81     1726.90     99.48 o
   0   0   6       39.19       38.23      4.40 o
   2   0   6      494.33      471.16     16.09 o
   4   0   6      718.28      821.68     25.83 o
   6   0   6     5089.69     5895.96    124.81 o
   8   0   6        6.18        2.95      3.12 o
  10   0   6      114.75       96.17      7.23 o
  12   0   6      539.84      565.45     26.15 o
  14   0   6      590.08      647.37     20.77 o
  16   0   6      747.32      791.72     38.24 o
 -20   1   6        1.31       19.01     17.45 o
 -19   1   6        1.57        0.00     10.92 o
 -18   1   6       48.14       59.71     15.93 o
 -17   1   6        0.18        0.00      9.33 o
 -16   1   6        8.67       12.04      9.94 o
 -15   1   6      248.67      217.69     30.54 o
 -14   1   6       88.73       79.45      7.01 o
 -13   1   6        0.52        0.00      3.01 o
 -12   1   6       34.62       50.41      5.69 o
 -11   1   6      345.23      334.79     12.01 o
 -10   1   6      402.44      380.84     13.60 o
  -9   1   6       30.01       26.19      4.12 o
  -8   1   6      220.13      233.12      9.23 o
  -7   1   6      310.62      270.32      7.20 o
  -6   1   6       58.96       48.67      3.75 o
  -5   1   6      144.43      144.62      5.30 o
  -4   1   6      585.12      592.96     21.75 o
  -3   1   6     1932.51     2096.22     40.75 o
  -2   1   6     1484.10     1579.24     31.75 o
  -1   1   6       35.72       37.23      3.48 o
   0   1   6       45.33       43.38      3.11 o
   1   1   6      367.39      377.39     19.29 o
   2   1   6       40.43       41.75      4.13 o
   3   1   6        1.73        2.94      2.07 o
   4   1   6     1203.92     1313.30     69.29 o
   5   1   6      242.35      260.92     11.00 o
   6   1   6       12.89       11.64      2.44 o
   7   1   6     1210.48     1227.50     63.28 o
   8   1   6      575.61      594.41     43.03 o
   9   1   6        5.40        6.47      2.79 o
  10   1   6        1.08        3.56      2.89 o
  11   1   6      206.44      219.76      8.49 o
  12   1   6       14.71       12.45      4.90 o
  13   1   6      357.66      406.22     32.62 o
  14   1   6      451.59      426.84     22.37 o
  15   1   6       60.22       72.21      9.52 o
  16   1   6       87.87      104.14     10.83 o
  17   1   6       62.94       80.04     10.14 o
  18   1   6       86.34       97.66     12.95 o
  19   1   6       19.84       22.81     23.95 o
 -18   2   6        1.03        0.00     10.60 o
 -17   2   6       36.54       17.65      8.55 o
 -16   2   6        2.88        8.28      5.15 o
 -15   2   6       51.36       52.67      7.88 o
 -14   2   6       31.69       28.17      6.13 o
 -13   2   6      248.37      260.36     21.43 o
 -12   2   6      232.46      238.68     12.75 o
 -11   2   6       33.84       43.18      6.64 o
 -10   2   6        2.56       13.26      7.08 o
  -9   2   6      134.95      151.59      9.94 o
  -8   2   6        0.05        2.56      3.40 o
  -7   2   6       51.34       44.22      5.53 o
  -6   2   6      536.71      577.46     17.83 o
  -5   2   6       28.12       25.57      4.76 o
  -4   2   6      152.24      168.61      6.68 o
  -3   2   6        0.02        1.84      2.46 o
  -2   2   6     1079.57     1073.70     22.22 o
  -1   2   6      865.35      861.82     19.70 o
   0   2   6       94.28       93.36      5.79 o
   1   2   6      262.61      249.04      9.87 o
   2   2   6        8.63        6.68      2.80 o
   3   2   6      840.11      859.49     27.24 o
   4   2   6      161.00      175.63      9.03 o
   5   2   6       58.30       58.12      8.61 o
   6   2   6       12.93       12.49      3.16 o
   7   2   6      246.07      273.06      9.37 o
   8   2   6       68.30       65.04      6.17 o
   9   2   6        0.07        1.68      3.93 o
  10   2   6       72.22       67.18      9.78 o
  11   2   6      150.71      153.18     18.56 o
  12   2   6       56.56       63.96     10.26 o
  13   2   6      117.20      108.05     11.35 o
  14   2   6       88.48      120.75     32.22 o
  15   2   6       42.94       62.79     19.34 o
  16   2   6       21.99       19.26     10.94 o
  17   2   6      106.54      104.34     12.42 o
 -15   3   6       26.39       14.58     12.14 o
 -14   3   6       34.77       23.35      7.66 o
 -13   3   6        9.77        6.01      7.63 o
 -12   3   6       14.22       15.12      6.95 o
 -11   3   6       19.21       22.45      7.19 o
 -10   3   6       11.60       14.98      6.36 o
  -9   3   6      133.42      142.74     11.64 o
  -8   3   6      150.84      156.38     11.69 o
  -7   3   6        9.19        8.62      5.58 o
  -6   3   6        0.91        0.00      4.60 o
  -5   3   6       97.73       95.98     10.56 o
  -4   3   6      559.83      506.89     37.39 o
  -3   3   6       88.26       80.62      9.52 o
  -2   3   6       27.39       25.04      6.26 o
  -1   3   6       78.89       79.85      6.93 o
   0   3   6        0.64        0.00      3.18 o
   1   3   6       56.27       53.83      5.80 o
   2   3   6        8.18        8.75      3.82 o
   3   3   6      267.96      245.38     11.83 o
   4   3   6      378.70      379.54     13.93 o
   5   3   6      155.68      159.22     17.98 o
   6   3   6       81.55       92.91     11.39 o
   7   3   6       47.20       48.58      9.85 o
   8   3   6       27.50       24.41      7.94 o
   9   3   6        0.83        0.00      6.67 o
  10   3   6       96.61      110.31     21.55 o
  11   3   6        0.35        0.00      7.54 o
  12   3   6       48.67       50.94     10.51 o
  13   3   6       28.74       21.62      8.53 o
  14   3   6       45.01       25.15     11.43 o
  -9   4   6       16.81       30.07     42.77 o
  -8   4   6       39.74       41.98      9.84 o
  -7   4   6        1.00       19.86     19.27 o
  -6   4   6      402.62      364.80     21.06 o
  -5   4   6       25.95       24.07      9.16 o
  -4   4   6        4.28        0.00      7.71 o
  -3   4   6        0.26        2.67      6.55 o
  -2   4   6        0.64        0.54      7.11 o
  -1   4   6       27.31       26.15      9.81 o
   0   4   6       10.51        0.00     12.87 o
   1   4   6       52.84       42.24     13.18 o
   2   4   6      151.41      108.91     16.23 o
   3   4   6        2.77        0.00      7.49 o
   4   4   6        3.49        4.14      7.68 o
   5   4   6      221.15      284.99     20.01 o
   6   4   6       20.86        6.29      8.47 o
   7   4   6        9.11        0.00      8.95 o
   8   4   6       22.48        8.00      9.93 o
 -19   0   7        7.50        7.81     14.82 o
 -17   0   7        0.72        0.00     10.99 o
 -15   0   7      614.48      443.44     37.00 o
 -13   0   7       70.85       62.71     15.58 o
 -11   0   7      358.92      340.55     16.80 o
  -9   0   7       89.33       96.30      7.25 o
  -7   0   7      568.59      637.24     21.44 o
  -5   0   7      187.86      179.99     10.55 o
  -3   0   7     1549.20     1544.81     43.71 o
  -1   0   7       88.19       92.59      8.40 o
   1   0   7      775.57      789.35     30.49 o
   3   0   7       52.63       60.85      5.96 o
   5   0   7     1659.31     1814.05     41.98 o
   7   0   7     1079.40     1055.87     47.36 o
   9   0   7     2924.11     3084.48     69.53 o
  11   0   7      281.43      274.99     11.85 o
  13   0   7        9.65        7.04      5.03 o
  15   0   7        4.93       13.42      5.52 o
 -19   1   7        1.03       14.14     12.00 o
 -18   1   7       68.48       51.11     14.23 o
 -17   1   7       33.86       26.23     12.05 o
 -16   1   7      228.92      200.69     20.04 o
 -15   1   7       35.13       26.75      7.51 o
 -14   1   7       49.87       55.04      6.24 o
 -13   1   7       82.11       85.22      8.59 o
 -12   1   7       27.03       38.28      5.17 o
 -11   1   7      420.49      410.29     13.79 o
 -10   1   7       28.93       23.40      4.28 o
  -9   1   7      122.92      121.50      7.50 o
  -8   1   7      971.50      937.65     23.47 o
  -7   1   7       60.99       58.93      3.60 o
  -6   1   7      641.41      606.55     13.35 o
  -5   1   7       55.50       49.18      3.89 o
  -4   1   7      755.09      719.90     15.04 o
  -3   1   7        6.34        5.58      2.03 o
  -2   1   7      396.85      408.93      9.72 o
  -1   1   7        5.80        8.38      1.88 o
   0   1   7       18.58       21.27      2.31 o
   1   1   7      855.71      896.67     23.00 o
   2   1   7        0.30        0.00      1.78 o
   3   1   7       12.02       12.42      2.59 o
   4   1   7      659.72      673.13     26.79 o
   5   1   7       50.31       56.79      4.25 o
   6   1   7        5.04        2.60      2.25 o
   7   1   7      492.22      474.91     21.78 o
   8   1   7      139.04      153.87      8.54 o
   9   1   7      240.58      172.01     33.95 o
  10   1   7       98.48       82.40     20.52 o
  11   1   7       42.99       50.19      5.89 o
  12   1   7      122.74      109.10      7.96 o
  13   1   7       44.51       34.24      7.08 o
  14   1   7      151.15      184.55     16.45 o
  15   1   7        3.18        6.90      6.28 o
  16   1   7        0.71        4.38      6.62 o
  17   1   7       59.40       65.94     19.61 o
  18   1   7       56.54       68.96     24.87 o
  19   1   7        0.46        9.71     13.81 o
 -18   2   7      109.68      130.43     12.13 o
 -17   2   7        0.12        0.00      5.59 o
 -16   2   7        4.58        0.00      5.08 o
 -15   2   7       43.95       49.93      7.93 o
 -14   2   7      317.01      322.38     19.07 o
 -13   2   7       10.92        6.86      5.13 o
 -12   2   7       11.18        3.96      4.89 o
 -11   2   7      135.47      141.45     10.22 o
 -10   2   7      221.64      236.48     12.38 o
  -9   2   7      137.77      147.35      9.83 o
  -8   2   7      119.51      127.54     10.89 o
  -7   2   7      237.22      248.94     11.36 o
  -6   2   7      220.87      226.26     12.70 o
  -5   2   7       33.25       37.20      5.65 o
  -4   2   7       30.70       31.22      3.72 o
  -3   2   7      252.45      253.58      8.43 o
  -2   2   7      343.00      327.31      9.53 o
  -1   2   7       45.18       55.79      3.99 o
   0   2   7      442.21      438.11     13.14 o
   1   2   7       17.49       20.18      3.37 o
   2   2   7      119.94      127.58      6.45 o
   3   2   7      192.75      192.03      7.81 o
   4   2   7       72.93       67.97      6.61 o
   5   2   7      216.25      212.14     13.98 o
   6   2   7       20.86       16.53      3.44 o
   7   2   7       53.59       54.83      7.70 o
   8   2   7        5.64        4.82      3.08 o
   9   2   7       95.23       95.33     10.10 o
  10   2   7        4.00       12.55      5.87 o
  11   2   7       59.01       60.49     10.21 o
  12   2   7        0.67        5.64      5.44 o
  13   2   7       11.30       12.05      7.68 o
  14   2   7        8.46       14.63      7.40 o
  15   2   7       47.91       47.42     12.40 o
  16   2   7       96.85      130.52     35.20 o
  17   2   7       22.28       48.09     10.85 o
 -14   3   7        0.03        0.00      6.64 o
 -13   3   7       48.17       44.07      9.20 o
 -12   3   7       67.10       76.06     10.23 o
 -11   3   7       36.18       47.52      8.56 o
 -10   3   7      113.03      110.76     11.03 o
  -9   3   7        3.19        1.97      5.47 o
  -8   3   7        0.13        6.24      5.96 o
  -7   3   7       16.34        4.52      6.27 o
  -6   3   7        0.70        0.00      5.53 o
  -5   3   7      192.93      221.87     17.59 o
  -4   3   7        9.29        9.53      6.11 o
  -3   3   7        2.24        0.00      4.82 o
  -2   3   7        8.75        8.01      5.59 o
  -1   3   7       30.37       16.99      5.42 o
   0   3   7      154.99      144.28      9.17 o
   1   3   7      143.23      147.19      8.65 o
   2   3   7      206.39      189.00      9.30 o
   3   3   7       89.72       91.93      7.12 o
   4   3   7       84.33       87.72      7.15 o
   5   3   7        8.85        6.42      3.91 o
   6   3   7       56.37       55.29      9.50 o
   7   3   7      197.92      213.39     16.29 o
   8   3   7        0.44        1.02      5.91 o
   9   3   7       10.09       13.55      9.54 o
  10   3   7       19.00       17.44      8.25 o
  11   3   7        4.79        9.35      7.81 o
  12   3   7       11.56       18.20      8.25 o
  13   3   7        2.92        0.00      7.81 o
  14   3   7       16.76       13.90     12.70 o
  -8   4   7        0.31        6.66     13.09 o
  -7   4   7      110.91      125.97     27.32 o
  -6   4   7       27.14       45.32     10.18 o
  -5   4   7        5.52        6.67      8.48 o
  -4   4   7        7.99        7.74      7.74 o
  -3   4   7       10.38        3.06      8.24 o
  -2   4   7       22.63       19.50      8.59 o
  -1   4   7        0.34        0.00      7.18 o
   0   4   7        3.91        4.79      7.50 o
   1   4   7       13.15       18.85      9.43 o
   2   4   7        9.89        8.84     10.32 o
   3   4   7       35.26       30.40     11.13 o
   4   4   7      154.72      159.48     15.48 o
   5   4   7       15.50        2.14      8.57 o
   6   4   7       25.39       17.30      9.18 o
   7   4   7       55.10       71.62     13.79 o
 -18   0   8       32.45       35.33     16.59 o
 -16   0   8      356.50      283.10     30.35 o
 -14   0   8       14.53       18.17     12.70 o
 -12   0   8     1213.23     1137.98     66.71 o
 -10   0   8        2.85        2.50      3.40 o
  -8   0   8      540.49      575.39     20.46 o
  -6   0   8      438.39      494.18     18.26 o
  -4   0   8    13356.93    14117.62    361.15 o
  -2   0   8      111.16      135.06     10.26 o
   0   0   8     3384.64     3374.39    109.47 o
   2   0   8       72.57       82.64      5.73 o
   4   0   8     1812.98     1863.23     43.32 o
   6   0   8      457.03      512.42     16.11 o
   8   0   8      392.87      501.07     16.31 o
  10   0   8      367.36      380.18     14.42 o
  12   0   8      209.20      196.54     18.23 o
  14   0   8        0.00        4.34      5.23 o
  16   0   8       40.82       19.80     15.51 o
 -19   1   8       24.89       29.77     14.04 o
 -18   1   8        7.00       13.21     11.06 o
 -17   1   8        0.10        0.00     13.03 o
 -16   1   8        7.11        5.89     10.20 o
 -15   1   8       44.37       74.06     12.91 o
 -14   1   8      411.71      388.86     16.50 o
 -13   1   8      327.50      310.19     12.23 o
 -12   1   8      115.03      115.35      7.98 o
 -11   1   8      183.97      166.71      9.01 o
 -10   1   8       54.10       51.29      5.72 o
  -9   1   8       23.82       24.71      4.31 o
  -8   1   8        8.45        6.62      3.21 o
  -7   1   8      357.48      340.91      9.20 o
  -6   1   8      680.37      765.76     16.31 o
  -5   1   8      254.27      279.03     11.83 o
  -4   1   8       12.40       10.34      2.46 o
  -3   1   8     1427.71     1530.00     30.00 o
  -2   1   8     1385.12     1529.32     28.16 o
  -1   1   8      324.68      334.06      8.61 o
   0   1   8       99.22      106.46      4.47 o
   1   1   8       68.60       68.52      5.25 o
   2   1   8      277.58      260.64      9.98 o
   3   1   8      249.25      269.01     10.92 o
   4   1   8       69.22       84.72      6.19 o
   5   1   8      307.31      300.55     11.97 o
   6   1   8     1043.49     1097.08     57.64 o
   7   1   8       53.11       55.26      4.78 o
   8   1   8        6.48        1.83      3.15 o
   9   1   8      257.51      275.96     14.32 o
  10   1   8        7.89        5.02      3.55 o
  11   1   8       26.96       14.19      6.49 o
  12   1   8       68.37       50.38      9.58 o
  13   1   8       26.72       33.70      9.20 o
  14   1   8      278.96      334.98     28.64 o
  15   1   8      129.79      119.35     18.38 o
  16   1   8        7.53       11.44      8.64 o
  17   1   8       68.94       98.51     19.51 o
  18   1   8        7.56       27.85     18.51 o
 -17   2   8       69.77       73.88      9.54 o
 -16   2   8        0.00        0.00      5.23 o
 -15   2   8      156.68      165.58     12.79 o
 -14   2   8       87.75       95.68      9.63 o
 -13   2   8        8.61        6.42      5.66 o
 -12   2   8       23.40       20.87      5.99 o
 -11   2   8      359.54      363.26     15.04 o
 -10   2   8      455.69      478.92     19.03 o
  -9   2   8       45.37       45.34      6.27 o
  -8   2   8        9.74        5.89      3.85 o
  -7   2   8       97.06       91.32      9.10 o
  -6   2   8       71.66       80.04      7.27 o
  -5   2   8       39.01       35.70      5.43 o
  -4   2   8        3.25        7.58      3.12 o
  -3   2   8      114.21      113.84      5.26 o
  -2   2   8       17.36       18.91      3.14 o
  -1   2   8       21.44       17.86      3.32 o
   0   2   8       65.61       66.30      5.26 o
   1   2   8       62.07       58.71      5.69 o
   2   2   8      242.38      256.54      9.75 o
   3   2   8       19.95       17.78      3.38 o
   4   2   8       22.61       33.42      5.01 o
   5   2   8      196.62      225.64      8.60 o
   6   2   8       45.29       38.54      4.59 o
   7   2   8        2.06        0.86      2.84 o
   8   2   8      147.28      125.63     31.41 o
   9   2   8       19.99       24.26      4.89 o
  10   2   8       79.41       80.09      9.48 o
  11   2   8       49.92       57.09      8.87 o
  12   2   8       44.92       55.19     11.89 o
  13   2   8        9.12       19.02     10.37 o
  14   2   8       97.94      124.17     14.54 o
  15   2   8        0.38        0.00      8.32 o
  16   2   8       62.65       78.88     12.87 o
  17   2   8      107.45      129.91     16.85 o
 -14   3   8        8.40       14.17      7.69 o
 -13   3   8       10.39       16.08      7.45 o
 -12   3   8       57.02       49.36      9.07 o
 -11   3   8        2.23        0.00      6.11 o
 -10   3   8        4.44        8.58      6.78 o
  -9   3   8       29.25       16.50      8.81 o
  -8   3   8       74.51       86.55     10.83 o
  -7   3   8       67.33       64.10      9.29 o
  -6   3   8       60.43       53.77      8.86 o
  -5   3   8       16.85       15.20      6.50 o
  -4   3   8        0.01        0.00      6.38 o
  -3   3   8       31.40       19.72      6.54 o
  -2   3   8        0.04        0.00      5.11 o
  -1   3   8        2.73        0.85      4.17 o
   0   3   8        1.56        2.24      3.28 o
   1   3   8       58.18       45.74      6.56 o
   2   3   8       42.28       38.25      5.14 o
   3   3   8       53.00       56.94      6.06 o
   4   3   8        0.35        2.07      3.88 o
   5   3   8      199.37      168.88     10.24 o
   6   3   8        4.14        0.00      6.15 o
   7   3   8        1.44        0.00      6.01 o
   8   3   8        0.38        0.84      7.69 o
   9   3   8        7.90        0.00      6.89 o
  10   3   8      120.39      141.41     14.43 o
  11   3   8       16.02       15.91     13.53 o
  12   3   8       16.61       19.24      8.52 o
  13   3   8        7.38       11.99     11.65 o
  -7   4   8        0.00        0.00     12.01 o
  -6   4   8       24.78       30.83      9.41 o
  -5   4   8       75.83       48.26     12.70 o
  -4   4   8       12.41       10.12      8.59 o
  -3   4   8       88.58       76.34     11.81 o
  -2   4   8       30.68       18.27      8.58 o
  -1   4   8       88.19       92.82     11.93 o
   0   4   8        7.56        5.66      7.72 o
   1   4   8        1.52        0.00      9.24 o
   2   4   8       47.17       38.76     14.05 o
   3   4   8       13.68        6.59      7.88 o
   4   4   8       35.33       39.90     10.72 o
   5   4   8       17.65       15.22      8.71 o
   6   4   8        0.85        1.26     14.42 o
 -19   0   9       69.02       66.86     22.53 o
 -17   0   9       16.79       37.20     17.90 o
 -15   0   9        3.38        0.00     11.88 o
 -13   0   9      146.95      151.81     22.24 o
 -11   0   9        7.50        3.76      4.83 o
  -9   0   9       13.40        4.05      3.97 o
  -7   0   9      173.08      192.93     11.17 o
  -5   0   9      209.76      215.75     11.21 o
  -3   0   9      255.13      276.42     12.77 o
  -1   0   9     3310.00     3532.39     77.17 o
   1   0   9      147.25      173.37      8.75 o
   3   0   9      774.96      848.28     22.50 o
   5   0   9      329.31      362.91     15.83 o
   7   0   9       63.93       63.43      6.55 o
   9   0   9      211.51      231.23     13.36 o
  11   0   9       56.68       58.87      7.83 o
  13   0   9      347.00      386.84     39.74 o
  15   0   9       27.96       43.75     10.85 o
 -18   1   9        4.48        0.40     11.09 o
 -17   1   9        3.40        5.74     11.67 o
 -16   1   9      110.65      102.55     16.64 o
 -15   1   9       25.39       25.71     11.29 o
 -14   1   9      157.58      170.48     19.51 o
 -13   1   9       30.55       41.37      5.77 o
 -12   1   9        7.09        4.76      4.03 o
 -11   1   9        3.97        3.26      3.29 o
 -10   1   9      124.98      133.90      8.44 o
  -9   1   9        3.29        7.93      3.54 o
  -8   1   9       59.44       56.56      5.65 o
  -7   1   9       83.02       84.92      4.83 o
  -6   1   9        6.19        3.99      3.18 o
  -5   1   9      134.40      147.36      6.90 o
  -4   1   9        0.89        0.15      2.04 o
  -3   1   9      143.71      147.48      6.23 o
  -2   1   9      548.09      596.86     13.43 o
  -1   1   9       34.70       42.92      3.22 o
   0   1   9      420.49      464.94     10.94 o
   1   1   9       31.56       28.74      3.28 o
   2   1   9       83.07       95.85      5.23 o
   3   1   9       14.52       17.36      2.99 o
   4   1   9      142.12      128.05      6.16 o
   5   1   9      315.38      329.37     16.78 o
   6   1   9       20.56       17.40      3.42 o
   7   1   9      427.49      440.16     21.36 o
   8   1   9     1510.56     1468.42     78.41 o
   9   1   9       11.76        6.89      3.81 o
  10   1   9      106.06      110.94      7.01 o
  11   1   9      351.32      372.38     15.56 o
  12   1   9      200.75      171.98      8.53 o
  13   1   9       12.63        7.79      5.17 o
  14   1   9       49.83       42.82      9.50 o
  15   1   9        2.97        4.67     12.35 o
  16   1   9      122.12      162.61     20.98 o
  17   1   9        6.31       32.45     10.37 o
  18   1   9        4.29       44.12     13.16 o
 -17   2   9       31.54       11.29      7.70 o
 -16   2   9       33.25       27.99      7.36 o
 -15   2   9        8.57        9.53      5.74 o
 -14   2   9       12.91       19.15      8.83 o
 -13   2   9        3.12        4.20      5.09 o
 -12   2   9      267.54      281.36     14.06 o
 -11   2   9       57.09       51.91      7.35 o
 -10   2   9        0.63        5.28      4.27 o
  -9   2   9       78.55       85.77      8.30 o
  -8   2   9      183.52      192.73     17.21 o
  -7   2   9        0.51        5.66      3.81 o
  -6   2   9      401.78      389.13     14.27 o
  -5   2   9       15.48       14.39      4.40 o
  -4   2   9        3.01        0.64      3.92 o
  -3   2   9        7.96       10.60      2.67 o
  -2   2   9       87.76       86.57      5.20 o
  -1   2   9       62.42       63.09      4.76 o
   0   2   9      231.69      240.85      8.43 o
   1   2   9        0.73        0.00      2.35 o
   2   2   9        5.30       10.69      3.21 o
   3   2   9       45.03       51.66      4.93 o
   4   2   9        0.13        0.00      2.72 o
   5   2   9       50.24       44.10      4.70 o
   6   2   9      341.01      359.81     19.90 o
   7   2   9       13.11       10.19      4.54 o
   8   2   9        1.14        1.00      3.25 o
   9   2   9      158.46      169.18     13.43 o
  10   2   9      108.10      108.84     11.55 o
  11   2   9       21.12       20.47      7.81 o
  12   2   9       11.34        4.29      7.04 o
  13   2   9       13.12       14.80      7.49 o
  14   2   9      113.45      176.30     22.43 o
  15   2   9        0.26        9.93      9.43 o
  16   2   9        5.41        7.92      7.80 o
 -14   3   9      104.95       91.58     19.73 o
 -13   3   9       33.98       32.14      9.48 o
 -12   3   9        5.22        1.61      6.85 o
 -11   3   9        1.25       13.57     14.65 o
 -10   3   9        0.02        3.64      6.49 o
  -9   3   9       83.71       86.01     11.90 o
  -8   3   9       55.38       50.63     11.18 o
  -7   3   9       84.65       82.12     10.65 o
  -6   3   9       44.94       54.16      8.98 o
  -5   3   9        1.83        0.42      5.66 o
  -4   3   9        0.91        4.24      5.44 o
  -3   3   9        0.63        2.48      4.98 o
  -2   3   9      198.77      203.90     14.06 o
  -1   3   9       21.53       21.86      6.78 o
   0   3   9       75.41       74.48      8.22 o
   1   3   9        0.21        0.00      3.41 o
   2   3   9       75.22       75.93      6.53 o
   3   3   9        8.61        1.61      3.65 o
   4   3   9       16.15        4.03      3.93 o
   5   3   9       15.61       19.50      5.05 o
   6   3   9       57.19       56.41      7.61 o
   7   3   9        5.45       10.16      6.83 o
   8   3   9       75.17       90.88     11.85 o
   9   3   9        4.12       12.45      7.14 o
  10   3   9       42.03       41.97      9.65 o
  11   3   9        0.33        7.49      8.75 o
  12   3   9        1.51       13.17      7.84 o
  13   3   9        0.13        0.00     12.01 o
  -6   4   9       60.23       54.27     22.27 o
  -5   4   9       14.74       10.22      8.91 o
  -4   4   9      105.87       89.63     15.71 o
  -3   4   9        0.12        0.00      8.84 o
  -2   4   9      170.81      198.43     16.38 o
  -1   4   9        3.76        2.86      7.73 o
   0   4   9       82.51       95.47     12.60 o
   1   4   9        0.94        5.33      8.39 o
   2   4   9       13.49       23.79     10.37 o
   3   4   9       82.39       72.64     18.19 o
   4   4   9        2.02        9.09     19.83 o
   5   4   9        8.35       10.10     10.29 o
 -18   0  10        1.07        0.00     14.17 o
 -16   0  10       16.19       32.00     16.32 o
 -14   0  10      878.89      777.84     53.89 o
 -12   0  10      373.55      330.36     30.81 o
 -10   0  10      286.48      263.05     13.51 o
  -8   0  10      171.56      179.92      8.83 o
  -6   0  10      264.43      344.18     12.52 o
  -4   0  10        6.93       15.46      7.68 o
  -2   0  10      673.37      797.25     21.65 o
   0   0  10     1006.70      991.70     26.73 o
   2   0  10        0.10        4.48      3.38 o
   4   0  10      395.41      411.60     14.19 o
   6   0  10      141.65      164.65      9.51 o
   8   0  10      267.69      303.02     13.08 o
  10   0  10       70.65       59.88      7.91 o
  12   0  10     1459.51     1587.92     47.08 o
  14   0  10      237.80      229.11     19.88 o
  16   0  10        8.26       17.83      9.13 o
 -18   1  10       11.72       10.48     12.22 o
 -17   1  10      130.13      114.39     18.28 o
 -16   1  10       19.86       29.08     12.46 o
 -15   1  10      178.77      161.74     25.98 o
 -14   1  10       50.42       63.22      9.63 o
 -13   1  10       56.90       58.07      7.75 o
 -12   1  10      590.14      569.47     17.95 o
 -11   1  10     1048.81     1080.16     30.96 o
 -10   1  10      398.39      380.80     15.92 o
  -9   1  10        5.29        2.55      3.35 o
  -8   1  10       14.04        8.10      3.59 o
  -7   1  10       25.77       21.79      4.20 o
  -6   1  10      211.74      196.42     10.64 o
  -5   1  10      370.12      397.59     10.83 o
  -4   1  10     1499.84     1536.61     29.33 o
  -3   1  10      131.18      131.61      5.40 o
  -2   1  10       38.06       34.78      3.23 o
  -1   1  10     1115.87     1101.27     19.93 o
   0   1  10       58.09       66.52      3.75 o
   1   1  10      233.77      227.76      8.61 o
   2   1  10      451.48      509.69     13.54 o
   3   1  10      277.81      251.75      8.08 o
   4   1  10       12.35        7.60      3.02 o
   5   1  10      113.49      100.46      5.86 o
   6   1  10        5.55        2.86      3.00 o
   7   1  10        9.21        6.11      3.22 o
   8   1  10       28.40       28.46      4.39 o
   9   1  10       47.81       47.59      5.19 o
  10   1  10       39.74       37.07      5.17 o
  11   1  10       94.78       85.57      6.86 o
  12   1  10        9.56       11.67      4.55 o
  13   1  10      163.50      192.69     18.29 o
  14   1  10       63.61       82.36     11.94 o
  15   1  10       15.53       29.04     11.63 o
  16   1  10        9.55       26.80     11.02 o
  17   1  10        1.44       56.97     28.11 o
 -17   2  10       18.61       22.55      9.09 o
 -16   2  10       18.67       15.99      7.17 o
 -15   2  10       86.81      104.85     10.67 o
 -14   2  10        0.19        0.00      5.23 o
 -13   2  10      105.18      116.86     10.28 o
 -12   2  10       74.50       73.64      8.52 o
 -11   2  10        8.72        8.72      4.98 o
 -10   2  10       41.72       40.65      8.59 o
  -9   2  10       31.32       27.16      5.75 o
  -8   2  10      272.97      254.70     19.25 o
  -7   2  10      211.69      199.40     11.13 o
  -6   2  10       13.82       11.17      6.90 o
  -5   2  10        8.13        8.66      4.52 o
  -4   2  10        8.43        8.36      5.27 o
  -3   2  10       31.83       31.04      4.48 o
  -2   2  10       38.26       38.67      4.04 o
  -1   2  10      119.28      112.18      7.17 o
   0   2  10        1.01        0.92      2.52 o
   1   2  10      182.66      181.07      8.24 o
   2   2  10      109.72      114.94      6.57 o
   3   2  10        0.72        1.69      2.93 o
   4   2  10       67.52       61.34      5.38 o
   5   2  10        0.28        0.00      2.96 o
   6   2  10      138.78      129.55     10.31 o
   7   2  10        0.18        2.81      3.27 o
   8   2  10       10.89        8.37      3.65 o
   9   2  10       14.61       11.61      3.99 o
  10   2  10      148.23      147.15     18.63 o
  11   2  10        1.47        4.02      7.15 o
  12   2  10       69.55       53.95      9.44 o
  13   2  10       12.03        5.23     10.30 o
  14   2  10       18.87       23.90     10.48 o
  15   2  10       38.79       69.46     18.72 o
  16   2  10        8.40       13.50     10.65 o
 -13   3  10        0.93        8.05      7.81 o
 -12   3  10        3.87       14.68      9.10 o
 -11   3  10        1.99       19.19     15.53 o
 -10   3  10        1.20        2.97      7.06 o
  -9   3  10        1.33        8.86      6.75 o
  -8   3  10        3.15        9.58      6.70 o
  -7   3  10        2.50        4.54      6.40 o
  -6   3  10       53.76       51.90      9.24 o
  -5   3  10       58.58       69.88      9.70 o
  -4   3  10      274.25      255.81     20.83 o
  -3   3  10       40.06       38.43      7.57 o
  -2   3  10        0.57        0.00      5.51 o
  -1   3  10       26.31       36.09      7.53 o
   0   3  10      118.98      123.98      8.57 o
   1   3  10        2.70        5.50      3.87 o
   2   3  10        9.50        2.90      4.66 o
   3   3  10       32.37       26.89      5.63 o
   4   3  10       28.11       32.81      6.03 o
   5   3  10       62.91       76.45      8.08 o
   6   3  10       23.87       22.45      6.81 o
   7   3  10        7.80       13.83      7.12 o
   8   3  10      288.51      275.61     34.06 o
   9   3  10        0.00        0.00     10.82 o
  10   3  10       28.90       21.25     16.99 o
  11   3  10        7.91        3.72     11.15 o
  12   3  10       26.64       13.81     22.13 o
  -5   4  10        2.43        0.00     12.40 o
  -4   4  10        6.23        3.30      8.31 o
  -3   4  10       72.67       66.63     11.97 o
  -2   4  10      168.23      155.92     15.36 o
  -1   4  10      128.09      138.78     14.79 o
   0   4  10       16.88       17.61      9.02 o
   1   4  10       36.00       27.96     12.57 o
   2   4  10       17.88       18.38     11.54 o
   3   4  10       11.07        9.66     14.00 o
   4   4  10        0.95        8.08      9.85 o
 -17   0  11       22.82       13.26     16.29 o
 -15   0  11       32.20       51.33     19.33 o
 -13   0  11      391.76      363.79     34.22 o
 -11   0  11     1558.11     1543.48     86.63 o
  -9   0  11     1007.83     1051.37     34.07 o
  -7   0  11      751.22      831.89     23.62 o
  -5   0  11      338.66      382.46     13.82 o
  -3   0  11       20.51       20.33      4.21 o
  -1   0  11      200.97      217.70      9.85 o
   1   0  11      186.28      193.49      9.40 o
   3   0  11      250.70      267.98     11.40 o
   5   0  11      617.00      612.58     19.27 o
   7   0  11      323.27      291.15     13.34 o
   9   0  11       73.69       58.75      9.51 o
  11   0  11        0.12        0.00      6.84 o
  13   0  11       73.29       89.77     11.29 o
  15   0  11        0.51       12.54      8.11 o
  17   0  11        7.47       19.57     17.97 o
 -18   1  11        0.98       14.42     18.93 o
 -17   1  11       57.67       60.44     15.83 o
 -16   1  11        3.04       12.15     12.89 o
 -15   1  11       58.38       49.10     14.26 o
 -14   1  11        8.70       10.51      6.64 o
 -13   1  11        4.52        4.48      4.32 o
 -12   1  11       11.74        6.17      4.50 o
 -11   1  11       39.90       40.49      5.88 o
 -10   1  11       13.70       16.13      4.73 o
  -9   1  11      874.60      921.35     27.87 o
  -8   1  11      408.98      417.08     14.55 o
  -7   1  11        1.63        2.99      3.16 o
  -6   1  11      110.95      119.96      6.25 o
  -5   1  11       76.18       79.09      4.77 o
  -4   1  11        1.72        2.41      2.36 o
  -3   1  11       27.70       26.17      3.26 o
  -2   1  11      368.12      383.92      9.50 o
  -1   1  11      441.41      453.75     11.64 o
   0   1  11       60.69       71.56      5.07 o
   1   1  11        2.69        6.58      2.86 o
   2   1  11      211.58      228.67      7.96 o
   3   1  11       68.05       77.20      5.39 o
   4   1  11        8.88        8.08      3.11 o
   5   1  11      167.82      152.26      8.16 o
   6   1  11      120.73      132.77      7.03 o
   7   1  11        1.66        7.26      3.61 o
   8   1  11       12.19       12.66      4.02 o
   9   1  11       17.44       13.88      4.22 o
  10   1  11       18.91       17.54      4.61 o
  11   1  11       14.26       15.46      4.67 o
  12   1  11        2.06        4.82      4.29 o
  13   1  11       84.02       77.63     10.64 o
  14   1  11       28.49       41.14      9.58 o
  15   1  11       28.75       52.43     18.25 o
  16   1  11        1.67       23.36     18.21 o
  17   1  11        2.76       12.12     21.31 o
 -16   2  11       26.79       32.76      8.99 o
 -15   2  11        1.62        0.00      6.12 o
 -14   2  11       32.58       33.76      7.75 o
 -13   2  11        0.44        0.00      5.20 o
 -12   2  11        0.84        0.83      4.92 o
 -11   2  11       41.07       42.81      7.03 o
 -10   2  11        1.93        6.50      4.63 o
  -9   2  11      200.33      172.37     13.00 o
  -8   2  11       36.68       36.35     10.19 o
  -7   2  11        2.55        0.67      4.68 o
  -6   2  11       12.50        4.64      4.82 o
  -5   2  11        0.61        8.86      7.69 o
  -4   2  11      310.89      304.07     14.82 o
  -3   2  11       12.09       20.58      4.67 o
  -2   2  11      168.28      158.85      7.17 o
  -1   2  11      167.14      167.26      7.40 o
   0   2  11      324.32      328.50     10.16 o
   1   2  11       11.05       12.85      3.34 o
   2   2  11       24.74       20.40      3.92 o
   3   2  11       66.42       61.49      5.56 o
   4   2  11       41.22       43.31      4.96 o
   5   2  11        6.55        2.67      3.23 o
   6   2  11      158.60      164.75     12.03 o
   7   2  11      205.33      208.36      9.50 o
   8   2  11      115.93      121.36      7.82 o
   9   2  11       65.02       55.19      6.00 o
  10   2  11      339.84      346.45     22.72 o
  11   2  11      119.16      108.19     12.03 o
  12   2  11       37.06       37.77      9.73 o
  13   2  11        0.58        8.69      6.99 o
  14   2  11        6.72        1.36      9.23 o
  15   2  11        3.55        8.54     18.45 o
 -12   3  11       80.09       86.87     13.22 o
 -11   3  11       21.38       18.28      7.39 o
 -10   3  11        2.43        1.24      6.51 o
  -9   3  11      134.65      143.25     13.79 o
  -8   3  11        2.76       16.18     10.07 o
  -7   3  11       12.54       13.10      7.12 o
  -6   3  11        0.01        5.77      5.99 o
  -5   3  11       24.22       20.94      8.37 o
  -4   3  11       29.86       22.97      7.28 o
  -3   3  11       16.31       10.85      6.77 o
  -2   3  11       98.99       91.30     10.32 o
  -1   3  11       92.94      120.20     18.57 o
   0   3  11       98.83       99.42     10.88 o
   1   3  11       80.61       82.87      7.97 o
   2   3  11      193.33      184.77      9.74 o
   3   3  11      226.19      237.71     18.45 o
   4   3  11       40.54       43.17      5.93 o
   5   3  11        0.21        1.19      4.40 o
   6   3  11        3.22        4.55      4.54 o
   7   3  11       31.59       36.42      8.78 o
   8   3  11       17.76       30.61      9.13 o
   9   3  11      230.21      243.99     33.86 o
  10   3  11       31.95       59.77     10.55 o
  11   3  11       52.50       61.57     13.15 o
  -2   4  11       31.70       38.21     11.29 o
  -1   4  11        0.03        0.70      8.76 o
   0   4  11       28.44       24.96     10.29 o
   1   4  11       21.35       18.07     10.08 o
 -18   0  12        3.19        2.14     16.25 o
 -16   0  12        0.11        0.00     15.88 o
 -14   0  12       35.06       39.99     17.48 o
 -12   0  12     1274.80     1170.84     71.22 o
 -10   0  12      639.27      652.99     30.32 o
  -8   0  12     1086.69     1191.39     31.91 o
  -6   0  12      310.29      336.97     15.23 o
  -4   0  12      319.53      334.79     15.35 o
  -2   0  12      671.52      688.04     21.74 o
   0   0  12       22.43       16.84      5.98 o
   2   0  12       57.01       53.59      6.35 o
   4   0  12        0.19        0.00      6.39 o
   6   0  12        8.88        4.35      6.96 o
   8   0  12       61.93       73.05     10.50 o
  10   0  12      347.32      380.79     18.98 o
  12   0  12      282.30      278.79     19.60 o
  14   0  12        0.93        0.08      8.27 o
  16   0  12       76.99      117.68     15.40 o
 -17   1  12        0.48        0.00     16.06 o
 -16   1  12       17.67       15.89     12.76 o
 -15   1  12       50.86       28.36     18.45 o
 -14   1  12      112.77      116.05     38.28 o
 -13   1  12       52.44       55.04     11.99 o
 -12   1  12      166.58      180.84     14.84 o
 -11   1  12        7.87        9.09      4.62 o
 -10   1  12      252.97      252.13     11.69 o
  -9   1  12      231.15      229.98     14.44 o
  -8   1  12        0.70        0.00      3.54 o
  -7   1  12       25.44       23.72      7.35 o
  -6   1  12      114.72      120.44      6.65 o
  -5   1  12       27.11       25.76      3.54 o
  -4   1  12       60.99       60.73      4.45 o
  -3   1  12       70.17       67.32      5.43 o
  -2   1  12       64.12       68.39      5.56 o
  -1   1  12       13.39        8.34      3.22 o
   0   1  12       52.20       47.58      4.60 o
   1   1  12      211.24      225.07      8.21 o
   2   1  12      105.29      103.52      6.25 o
   3   1  12       18.73       16.36      3.84 o
   4   1  12       45.21       39.98      4.73 o
   5   1  12       67.09       66.34      5.57 o
   6   1  12       42.69       43.67      5.29 o
   7   1  12       53.70       52.71      5.33 o
   8   1  12       21.70       15.73      4.29 o
   9   1  12        1.96        0.46      3.91 o
  10   1  12      357.37      349.64     27.72 o
  11   1  12      343.16      363.11     35.01 o
  12   1  12       14.87        7.94      6.73 o
  13   1  12      116.28      105.54     17.78 o
  14   1  12       48.53       66.60      9.54 o
  15   1  12       13.85       25.01      8.87 o
  16   1  12        0.48       20.75     16.73 o
 -16   2  12        6.12       11.10      8.27 o
 -15   2  12        7.69        0.00      6.06 o
 -14   2  12        6.95        0.00     12.30 o
 -13   2  12       21.32       26.22      6.76 o
 -12   2  12        0.35        0.00      5.45 o
 -11   2  12       18.26       14.44      6.71 o
 -10   2  12        0.35        0.00      5.27 o
  -9   2  12       15.74       18.21      6.79 o
  -8   2  12        0.82        0.00      4.51 o
  -7   2  12      387.85      403.33     18.10 o
  -6   2  12       69.99       77.09      9.42 o
  -5   2  12       91.08       81.68      9.22 o
  -4   2  12       28.13       19.62      6.17 o
  -3   2  12       35.31       42.22      8.62 o
  -2   2  12       72.49       64.87      5.34 o
  -1   2  12      192.91      184.50      7.98 o
   0   2  12       99.65      100.95      6.42 o
   1   2  12       29.10       28.28      4.28 o
   2   2  12       57.33       52.99      6.36 o
   3   2  12      239.18      232.18      9.43 o
   4   2  12       91.33       89.04      6.43 o
   5   2  12       79.12       82.30      7.07 o
   6   2  12        7.74        7.52      3.52 o
   7   2  12        0.79        5.32      3.86 o
   8   2  12      320.64      284.50     11.48 o
   9   2  12      181.91      195.61     18.12 o
  10   2  12       10.45        9.98      4.17 o
  11   2  12       58.83       48.20     12.56 o
  12   2  12       35.59       22.38     12.82 o
  13   2  12        0.04        0.00     13.94 o
  14   2  12        1.03        7.79     13.11 o
 -12   3  12       15.16       20.39     14.37 o
 -11   3  12        1.76        5.71     12.57 o
 -10   3  12        0.62        9.34      6.85 o
  -9   3  12       79.01       86.95     11.85 o
  -8   3  12       12.48       15.73     10.04 o
  -7   3  12        0.52        9.21      6.82 o
  -6   3  12       42.92       43.08     16.50 o
  -5   3  12       32.32       37.80     10.13 o
  -4   3  12        0.45        2.62      5.88 o
  -3   3  12       62.89       63.20      9.94 o
  -2   3  12      216.79      222.84     20.54 o
  -1   3  12       87.18       69.91      9.42 o
   0   3  12      142.17      124.66     12.21 o
   1   3  12        5.38        9.55      4.48 o
   2   3  12       57.13       57.27      7.95 o
   3   3  12       57.97       55.14      7.27 o
   4   3  12       64.41       67.80      6.93 o
   5   3  12        2.36        7.30      4.44 o
   6   3  12       53.73       47.34      7.58 o
   7   3  12       31.78       24.60      8.16 o
   8   3  12        7.24        8.53      8.14 o
   9   3  12       13.66       15.96      7.76 o
  10   3  12        2.47        0.00     11.87 o
 -17   0  13       32.73       49.28     20.83 o
 -15   0  13       13.36        6.53     15.95 o
 -13   0  13       44.30       43.83     19.28 o
 -11   0  13        0.73       10.77     15.70 o
  -9   0  13     1018.27     1059.57     40.13 o
  -7   0  13        0.04        0.00      3.54 o
  -5   0  13       16.18       24.71      5.40 o
  -3   0  13       69.94       73.30      8.24 o
  -1   0  13      223.65      231.98     15.50 o
   1   0  13      425.83      386.24     19.15 o
   3   0  13      131.35      140.30      9.50 o
   5   0  13      326.56      294.74     15.94 o
   7   0  13      583.56      583.73     24.28 o
   9   0  13       41.11       42.00      9.15 o
  11   0  13       26.34       30.02      9.73 o
  13   0  13       78.13       73.97     11.98 o
  15   0  13        0.90       13.76      9.54 o
 -17   1  13        9.40       17.13     17.72 o
 -16   1  13       79.21       77.14     16.92 o
 -15   1  13        0.01        0.00     10.63 o
 -14   1  13        3.44        5.32     10.90 o
 -13   1  13       20.59       15.55      7.76 o
 -12   1  13       99.55       94.24      8.70 o
 -11   1  13      289.02      299.73     20.41 o
 -10   1  13      587.70      644.43     20.35 o
  -9   1  13       33.72       26.41      7.25 o
  -8   1  13      134.30      156.75     11.67 o
  -7   1  13       99.28       89.04      7.91 o
  -6   1  13      186.37      211.30      8.64 o
  -5   1  13      112.19      122.59      6.95 o
  -4   1  13        9.40        4.83      3.25 o
  -3   1  13       34.45       43.44      4.89 o
  -2   1  13      117.77      110.13      8.50 o
  -1   1  13       49.33       46.95      5.10 o
   0   1  13      644.21      642.18     15.45 o
   1   1  13       59.19       61.40      5.46 o
   2   1  13       90.01       99.16      6.41 o
   3   1  13       46.96       50.34      5.21 o
   4   1  13       91.90       86.65      6.23 o
   5   1  13       18.85       16.90      4.34 o
   6   1  13      323.04      291.01     10.74 o
   7   1  13       62.08       67.18      6.27 o
   8   1  13      421.57      422.52     23.92 o
   9   1  13       54.27       53.10      6.12 o
  10   1  13       40.84       35.06      6.61 o
  11   1  13       18.29        9.73      6.43 o
  12   1  13        0.03        2.43      7.85 o
  13   1  13        2.50        2.53      9.83 o
  14   1  13        5.84        4.99     10.58 o
  15   1  13        0.01       24.18     25.36 o
  16   1  13        5.34       22.28     26.71 o
 -15   2  13        0.12        1.27      7.70 o
 -14   2  13        0.86        0.00     11.36 o
 -13   2  13       50.95       32.35      9.22 o
 -12   2  13       16.85       10.61      7.38 o
 -11   2  13       13.90       14.70     10.98 o
 -10   2  13       47.85       54.33      8.84 o
  -9   2  13        6.97        1.18      6.00 o
  -8   2  13        8.05       16.79      6.35 o
  -7   2  13        5.00        6.50      5.43 o
  -6   2  13      477.05      489.36     20.48 o
  -5   2  13        1.50        2.95      4.48 o
  -4   2  13       19.63       16.62      8.24 o
  -3   2  13       19.79       24.25      6.26 o
  -2   2  13       84.72       81.50      6.14 o
  -1   2  13       31.94       33.41      4.64 o
   0   2  13      118.99      131.69      7.42 o
   1   2  13      235.08      245.02      9.56 o
   2   2  13      523.08      488.73     13.81 o
   3   2  13        7.53        5.18      3.61 o
   4   2  13       18.20       11.81      4.10 o
   5   2  13      259.49      248.48     10.43 o
   6   2  13       71.06       70.35      6.29 o
   7   2  13      120.27      127.12     11.49 o
   8   2  13      142.09      152.77     13.31 o
   9   2  13       80.30       86.58     10.74 o
  10   2  13       78.09       80.00     15.85 o
  11   2  13       11.38       24.57     12.20 o
  12   2  13       20.04       32.48     13.18 o
  13   2  13        4.67       20.54     16.02 o
  14   2  13        1.98       18.71     11.62 o
 -11   3  13       77.16       82.95     21.40 o
 -10   3  13        0.00        5.75      6.62 o
  -9   3  13        4.82        8.95      7.18 o
  -8   3  13       36.27       39.90     15.07 o
  -7   3  13        4.45       12.51     12.35 o
  -6   3  13        3.78       11.92      9.73 o
  -5   3  13      159.34      162.33     14.81 o
  -4   3  13       18.60       13.25      7.41 o
  -3   3  13       71.90       75.43     10.49 o
  -2   3  13       89.13       78.58     10.26 o
  -1   3  13        9.65        6.26      5.84 o
   0   3  13      109.04      124.82     16.53 o
   1   3  13        0.15        6.06      5.16 o
   2   3  13       35.00       34.29      5.43 o
   3   3  13       77.95       81.70     10.12 o
   4   3  13       38.83       43.04      6.16 o
   5   3  13       11.04       12.94      4.94 o
   6   3  13       26.22       29.36      6.26 o
   7   3  13       88.83      114.58     21.76 o
   8   3  13        0.68       12.94     12.62 o
   9   3  13       48.24       54.22     11.81 o
 -16   0  14       61.93       82.16     24.73 o
 -14   0  14        6.59        0.00     15.04 o
 -12   0  14       14.58        6.24     15.56 o
 -10   0  14      159.40      131.44     24.41 o
  -8   0  14      108.67      129.42     10.01 o
  -6   0  14       82.12       73.48      7.79 o
  -4   0  14        1.28        2.83      4.29 o
  -2   0  14       53.30       57.97      7.22 o
   0   0  14      259.55      284.34     13.15 o
   2   0  14      402.38      383.10     18.11 o
   4   0  14       53.10       40.92      8.83 o
   6   0  14       25.52       20.16     13.05 o
   8   0  14      139.32      119.93     13.55 o
  10   0  14       36.86       23.83      9.89 o
  12   0  14      160.23      154.49     14.95 o
  14   0  14        0.31       10.81     10.14 o
  16   0  14       87.48       92.48     14.13 o
 -16   1  14       23.55       16.39     13.93 o
 -15   1  14        2.58        0.00     26.18 o
 -14   1  14       26.46       21.54     12.90 o
 -13   1  14        6.62        9.37      9.37 o
 -12   1  14        6.63        4.73      4.99 o
 -11   1  14       91.13       69.56      8.03 o
 -10   1  14       16.40        8.38      4.90 o
  -9   1  14      224.19      249.82     12.50 o
  -8   1  14       14.69       14.53      5.37 o
  -7   1  14      874.32      936.74     29.66 o
  -6   1  14        0.82        0.00      4.50 o
  -5   1  14        8.80       14.29      4.09 o
  -4   1  14       31.17       28.42      5.09 o
  -3   1  14      367.70      368.64     11.49 o
  -2   1  14        0.17        1.75      3.49 o
  -1   1  14      125.27      119.34      9.22 o
   0   1  14      204.51      199.11      8.71 o
   1   1  14      507.15      443.32     12.74 o
   2   1  14        0.73        5.11      3.76 o
   3   1  14      995.20      947.76     21.16 o
   4   1  14      171.10      189.07     10.36 o
   5   1  14       37.48       38.12      5.55 o
   6   1  14       13.11       10.43      4.76 o
   7   1  14       12.67        2.80      4.30 o
   8   1  14       46.63       58.25      6.25 o
   9   1  14       48.94       54.58      6.71 o
  10   1  14      179.43      171.00     12.70 o
  11   1  14        2.86       14.04      6.34 o
  12   1  14       16.26        7.73      7.36 o
  13   1  14       12.68       19.78     11.56 o
  14   1  14       64.03       73.36     14.27 o
  15   1  14       17.35       67.14     17.43 o
 -14   2  14        0.01        0.00      7.23 o
 -13   2  14       51.32       68.10     11.39 o
 -12   2  14        4.07        4.09      7.06 o
 -11   2  14       15.82       13.29      7.90 o
 -10   2  14       69.74       72.28     10.32 o
  -9   2  14      492.45      493.59     21.79 o
  -8   2  14        6.53       22.93      9.60 o
  -7   2  14      176.41      172.74     13.71 o
  -6   2  14        8.73        6.05      4.95 o
  -5   2  14       58.07       50.54      8.45 o
  -4   2  14       78.48       82.71      9.65 o
  -3   2  14        0.08        5.86      5.15 o
  -2   2  14       58.40       54.50      6.00 o
  -1   2  14      767.04      743.69     18.11 o
   0   2  14      141.85      138.97      7.80 o
   1   2  14      185.45      192.07      9.00 o
   2   2  14      258.87      261.15     10.30 o
   3   2  14      523.50      517.31     14.73 o
   4   2  14       27.76       30.57      5.11 o
   5   2  14        0.15        5.60      3.74 o
   6   2  14       59.45       49.25      6.94 o
   7   2  14       77.41       81.53      8.10 o
   8   2  14        3.20        2.90      4.27 o
   9   2  14       74.75       63.62     13.50 o
  10   2  14       49.47       46.68      6.48 o
  11   2  14        4.34       12.79      9.84 o
  12   2  14        1.59        7.07     12.05 o
  13   2  14        8.66       46.89     32.22 o
  -9   3  14       17.65       20.94     11.91 o
  -8   3  14        2.22        6.21      9.60 o
  -7   3  14       72.31       66.70     10.96 o
  -6   3  14       21.82       13.54      8.39 o
  -5   3  14       15.53       29.26     17.76 o
  -4   3  14        8.05        0.48      7.31 o
  -3   3  14       12.56       11.33      7.60 o
  -2   3  14       29.83       40.66      8.80 o
  -1   3  14       30.74       22.32      8.46 o
   0   3  14       24.43       25.85      7.44 o
   1   3  14       98.99       95.87     11.61 o
   2   3  14       28.00       33.59      7.41 o
   3   3  14        2.42        8.86      7.21 o
   4   3  14       10.03       11.94      6.56 o
   5   3  14       31.39       30.53      7.31 o
   6   3  14      141.91      161.23     13.24 o
   7   3  14        4.71       13.42      7.07 o
   8   3  14      200.46      266.24     26.33 o
 -15   0  15       19.35       14.96     17.92 o
 -13   0  15        3.02        7.54     18.81 o
 -11   0  15       68.51       56.40     21.60 o
  -9   0  15       44.04       55.71     19.29 o
  -7   0  15      141.61      188.01     12.03 o
  -5   0  15      144.96      155.25     17.47 o
  -3   0  15      987.16     1066.05     40.24 o
  -1   0  15        2.46        8.69      7.38 o
   1   0  15       35.02       42.06      8.99 o
   3   0  15      919.59      822.12     29.76 o
   5   0  15     2635.08     2407.71     67.41 o
   7   0  15       40.51       36.98      9.88 o
   9   0  15        0.10        6.90      9.47 o
  11   0  15       24.68       15.57     10.00 o
  13   0  15       49.70       50.92     14.53 o
  15   0  15        3.01        2.41     10.66 o
 -15   1  15        0.01        0.00     29.16 o
 -14   1  15        6.30        5.52     12.78 o
 -13   1  15        1.29       11.91     12.39 o
 -12   1  15       16.63       14.90      9.71 o
 -11   1  15        0.77        2.21      6.28 o
 -10   1  15        0.85        0.00      4.97 o
  -9   1  15       91.16       88.67     10.71 o
  -8   1  15        0.27        1.81      5.45 o
  -7   1  15      143.90      150.29     12.25 o
  -6   1  15       10.69       10.57      6.11 o
  -5   1  15       78.41       62.84      6.02 o
  -4   1  15        2.65        4.57      3.85 o
  -3   1  15      137.79      135.63      7.87 o
  -2   1  15       19.82       15.95      4.48 o
  -1   1  15       33.85       28.48      5.43 o
   0   1  15        2.73        7.89      3.80 o
   1   1  15        0.09        0.00      3.45 o
   2   1  15       15.17       19.57      4.67 o
   3   1  15      256.74      243.22     10.08 o
   4   1  15      260.43      238.48     10.11 o
   5   1  15       58.01       45.96      5.98 o
   6   1  15      897.82      820.78     35.66 o
   7   1  15      116.11       98.45     10.33 o
   8   1  15       80.23       60.32      7.18 o
   9   1  15        0.48        1.91      5.20 o
  10   1  15        7.53       19.07      6.13 o
  11   1  15        1.42        9.21      5.96 o
  12   1  15       12.86       24.98      9.27 o
  13   1  15       11.02       12.66      6.14 o
  14   1  15        0.89       16.44     12.40 o
 -13   2  15        0.09        1.98      7.92 o
 -12   2  15       53.02       70.34     11.38 o
 -11   2  15       24.32       26.23      8.78 o
 -10   2  15      107.26      126.21     13.38 o
  -9   2  15       23.63       20.29      7.77 o
  -8   2  15       15.22       21.14     10.10 o
  -7   2  15      105.19       88.13     10.84 o
  -6   2  15       54.06       62.12      8.96 o
  -5   2  15       43.99       52.62      8.74 o
  -4   2  15      117.79      117.33     21.93 o
  -3   2  15       14.19       19.45      7.15 o
  -2   2  15       10.80        8.73      4.68 o
  -1   2  15       16.23       18.18      4.68 o
   0   2  15       68.47       63.01      6.07 o
   1   2  15       19.41       27.11      4.91 o
   2   2  15        1.59        2.68      3.69 o
   3   2  15        5.47       13.95      5.06 o
   4   2  15      188.13      203.22      9.97 o
   5   2  15      106.67      117.90      9.61 o
   6   2  15        6.08       10.77      4.28 o
   7   2  15       72.44       76.59      8.23 o
   8   2  15        2.43        1.35      4.14 o
   9   2  15       10.16       13.30      6.02 o
  10   2  15        0.85       10.48      7.26 o
  11   2  15        0.18       16.03     11.26 o
  12   2  15        2.99       29.36     10.64 o
  -8   3  15       42.19       48.88     18.12 o
  -7   3  15       11.80        9.00     12.53 o
  -6   3  15       59.76       63.95     10.95 o
  -5   3  15      106.22       97.45     15.49 o
  -4   3  15       13.95       11.14      8.09 o
  -3   3  15        5.04        1.78      6.78 o
  -2   3  15        0.57        0.00      6.16 o
  -1   3  15       36.73       34.18      8.48 o
   0   3  15        6.66        8.46      6.81 o
   1   3  15        0.94        0.00      6.44 o
   2   3  15       95.63      123.67     17.80 o
   3   3  15      151.58      174.92     20.28 o
   4   3  15        1.83       17.11      8.96 o
   5   3  15       34.22       27.33      6.41 o
   6   3  15        0.00        6.60      5.39 o
   7   3  15       24.82       35.10     13.15 o
 -14   0  16        0.06        0.00     17.28 o
 -12   0  16        1.50        6.88     17.06 o
 -10   0  16       94.62       79.72     23.39 o
  -8   0  16      273.64      270.42     14.50 o
  -6   0  16       87.15       86.70      9.04 o
  -4   0  16      268.77      318.06     14.81 o
  -2   0  16       46.75       52.84      9.10 o
   0   0  16     1580.33     1449.72     44.42 o
   2   0  16      125.49      104.74     11.75 o
   4   0  16      720.38      647.99     26.97 o
   6   0  16      414.71      415.43     20.97 o
   8   0  16       58.82       38.98     10.52 o
  10   0  16        2.72        0.00      8.34 o
  12   0  16       32.23       21.73     10.93 o
  14   0  16       22.45       18.22     11.76 o
 -15   1  16        3.72       24.21     16.79 o
 -14   1  16       12.05        9.76     18.24 o
 -13   1  16        0.66        0.00     23.62 o
 -12   1  16       47.17       43.20     12.81 o
 -11   1  16       20.11       36.76      8.85 o
 -10   1  16       90.76       90.72     13.12 o
  -9   1  16        2.24        0.00      5.25 o
  -8   1  16        4.96       11.22      6.94 o
  -7   1  16      197.90      198.63     14.23 o
  -6   1  16       61.27       45.17      8.34 o
  -5   1  16       96.16       90.09      8.99 o
  -4   1  16      108.37      111.92      7.56 o
  -3   1  16        3.63        2.48      4.95 o
  -2   1  16      144.46      127.74      8.04 o
  -1   1  16      226.21      226.89     10.06 o
   0   1  16       45.23       42.06      5.66 o
   1   1  16      118.35      108.58      7.62 o
   2   1  16     1206.72     1127.83     24.68 o
   3   1  16      160.40      164.37      8.99 o
   4   1  16        4.40        0.00      4.19 o
   5   1  16        1.55       18.34      5.86 o
   6   1  16       69.96       67.27      8.00 o
   7   1  16       85.26       80.76      8.23 o
   8   1  16        3.22        2.80      5.48 o
   9   1  16        2.32        8.07      7.13 o
  10   1  16       32.25       42.83      7.49 o
  11   1  16       18.97       27.86      9.71 o
  12   1  16       11.33        9.51      8.31 o
  13   1  16        0.73       11.75     14.29 o
 -12   2  16        1.58        0.00      7.68 o
 -11   2  16        0.95        4.54      7.88 o
 -10   2  16        5.34        4.61      7.22 o
  -9   2  16       19.62       33.54      8.90 o
  -8   2  16       47.71       47.34      9.66 o
  -7   2  16      144.29      163.67     14.49 o
  -6   2  16       14.54       17.74      6.61 o
  -5   2  16       84.79       91.74     10.84 o
  -4   2  16       79.00       87.74     11.27 o
  -3   2  16       47.34       64.77      9.26 o
  -2   2  16       43.18       31.27      7.62 o
  -1   2  16        4.34        8.76      4.98 o
   0   2  16        2.82        3.72      4.18 o
   1   2  16        0.73        1.13      4.21 o
   2   2  16       35.41       38.85      5.43 o
   3   2  16      195.43      187.39      9.65 o
   4   2  16       61.61       69.37      8.99 o
   5   2  16       12.68       10.46      4.61 o
   6   2  16       33.85       26.24      6.56 o
   7   2  16       46.12       52.71      8.65 o
   8   2  16        1.57        6.38      4.94 o
   9   2  16       75.35       88.11     14.23 o
  10   2  16        1.18        8.08      5.74 o
  11   2  16       10.66       19.86      7.99 o
  -6   3  16       66.29       46.86     17.35 o
  -5   3  16        8.04        0.74     12.94 o
  -4   3  16       10.36       14.59     14.93 o
  -3   3  16        7.39        9.31      7.81 o
  -2   3  16        0.18        0.00      6.48 o
  -1   3  16       11.84        9.92      7.13 o
   0   3  16        5.32       17.53      7.74 o
   1   3  16        9.54       15.52      7.75 o
   2   3  16       77.44       88.20      9.45 o
   3   3  16        3.01        7.40      5.73 o
   4   3  16        0.68        2.00      6.76 o
   5   3  16       13.00       26.95      6.84 o
 -13   0  17       12.36        0.00     19.84 o
 -11   0  17       38.87       45.78     21.77 o
  -9   0  17      140.37      172.71     29.68 o
  -7   0  17        1.11        0.00      7.73 o
  -5   0  17      105.18      114.31     12.03 o
  -3   0  17      313.48      349.51     17.90 o
  -1   0  17       77.06       72.58     10.49 o
   1   0  17      254.21      263.83     20.09 o
   3   0  17       61.68       69.26     20.43 o
   5   0  17      952.42      859.35     34.44 o
   7   0  17      274.73      256.39     18.34 o
   9   0  17      255.98      210.35     22.99 o
  11   0  17        0.72        0.00      9.50 o
  13   0  17       24.15       17.25     11.88 o
 -13   1  17        5.26        0.00     28.08 o
 -12   1  17       38.26        6.14     28.69 o
 -11   1  17       32.59       31.40     11.13 o
 -10   1  17        8.12        7.68      7.39 o
  -9   1  17        3.17        0.00      6.46 o
  -8   1  17       19.69       18.50      6.85 o
  -7   1  17        3.02        0.00      6.52 o
  -6   1  17      107.09      122.20     12.04 o
  -5   1  17       82.63       97.14     14.05 o
  -4   1  17       58.56       63.73      6.42 o
  -3   1  17      205.37      203.54      9.90 o
  -2   1  17      182.79      168.24      9.16 o
  -1   1  17       86.60       82.98      7.36 o
   0   1  17        2.37        8.07      6.99 o
   1   1  17       64.03       63.76      6.41 o
   2   1  17       60.03       62.01      6.91 o
   3   1  17      297.64      284.60     12.85 o
   4   1  17      545.78      516.82     16.80 o
   5   1  17      249.56      242.30     12.16 o
   6   1  17        3.50        0.85      7.74 o
   7   1  17      165.99      144.91     10.36 o
   8   1  17       80.12       79.56      8.80 o
   9   1  17        3.97        2.65      6.84 o
  10   1  17        2.41        0.00      7.00 o
  11   1  17        0.00        6.73      6.51 o
  12   1  17        9.86        0.00     11.30 o
 -11   2  17        1.38        0.00      7.42 o
 -10   2  17        2.54        0.00      6.72 o
  -9   2  17       15.34       10.60      7.74 o
  -8   2  17      114.24      132.12     14.08 o
  -7   2  17       34.43       61.72     10.67 o
  -6   2  17       42.37       49.42     13.55 o
  -5   2  17       28.24       31.65      8.45 o
  -4   2  17       90.33      116.72     12.29 o
  -3   2  17        9.16       11.16      9.11 o
  -2   2  17        5.74        7.27      7.11 o
  -1   2  17       31.86       37.66      6.73 o
   0   2  17        0.81        9.40      4.85 o
   1   2  17       78.50       75.87      7.21 o
   2   2  17      149.24      146.22      9.63 o
   3   2  17        1.53       10.69      5.76 o
   4   2  17       85.28       91.68      7.77 o
   5   2  17        5.63       12.91      5.17 o
   6   2  17       27.67       37.46      6.32 o
   7   2  17        8.38       10.28      5.32 o
   8   2  17        1.52       14.47      5.12 o
   9   2  17        0.61        8.05      8.13 o
  -3   3  17       41.48       36.48     17.80 o
  -2   3  17        0.17        6.16     13.46 o
  -1   3  17        1.32        4.73     15.11 o
   0   3  17        0.16        9.05     14.47 o
   1   3  17        0.86        6.06     13.85 o
 -12   0  18       14.55        7.84     20.54 o
 -10   0  18        0.09        0.00     18.42 o
  -6   0  18      340.58      368.56     19.24 o
  -4   0  18      132.79      132.12     12.92 o
  -2   0  18      118.21      106.52     12.00 o
   0   0  18      368.07      313.06     34.39 o
   2   0  18      524.82      463.62     22.90 o
   4   0  18       23.33       19.19      9.10 o
   6   0  18       75.21       70.29     12.28 o
   8   0  18       11.20        9.19     10.73 o
  10   0  18       21.49       15.73     10.57 o
  12   0  18       33.14       39.20     19.82 o
 -12   1  18        4.69        0.00     30.32 o
 -11   1  18       63.07       58.65     11.86 o
 -10   1  18        0.79        0.00      6.92 o
  -9   1  18       36.88       41.02      9.85 o
  -8   1  18        8.76       16.93      7.33 o
  -7   1  18       11.88        6.01      7.23 o
  -6   1  18       65.73       70.79     10.05 o
  -5   1  18      110.80      136.83     12.75 o
  -4   1  18      100.90      109.10      8.05 o
  -3   1  18       12.03       17.15      9.39 o
  -2   1  18      106.73      111.61      8.20 o
  -1   1  18      181.78      180.46     10.52 o
   0   1  18        1.36        0.00      5.09 o
   1   1  18       87.82       75.11      7.71 o
   2   1  18       17.82       11.34      5.54 o
   3   1  18        5.28       12.89      5.82 o
   4   1  18       99.91       88.57      8.74 o
   5   1  18        1.15        6.31      6.01 o
   6   1  18       18.62       29.23      7.16 o
   7   1  18      130.43      130.98     10.97 o
   8   1  18        4.73        0.00      5.83 o
   9   1  18        1.21        0.00      6.72 o
  10   1  18        0.39        0.00      8.07 o
  11   1  18        1.47        0.00      7.60 o
  -9   2  18        0.04        7.05      8.12 o
  -8   2  18       81.36       88.10     11.89 o
  -7   2  18        0.33        5.77     10.13 o
  -6   2  18        2.80        7.16     11.50 o
  -5   2  18       28.67       38.35     13.98 o
  -4   2  18       50.52       62.12     10.27 o
  -3   2  18        8.46       12.79      8.91 o
  -2   2  18        0.04        3.07     13.42 o
  -1   2  18       16.46       10.87      6.40 o
   0   2  18        1.82        4.47      5.16 o
   1   2  18       30.95       29.65      6.04 o
   2   2  18        8.17        7.24      5.29 o
   3   2  18        1.58        1.69      4.92 o
   4   2  18        1.22        5.96      4.94 o
   5   2  18      140.37      156.48     11.03 o
   6   2  18       14.09       10.96      5.33 o
   7   2  18        7.84        8.04      5.94 o
   8   2  18        1.63        4.02      6.91 o
  -7   0  19       23.93       24.06      8.80 o
  -5   0  19       11.40       12.94      7.33 o
  -3   0  19      472.62      448.27     36.09 o
  -1   0  19      110.19       94.11     12.11 o
   1   0  19      107.76      111.14     13.17 o
   3   0  19       28.54       14.77     15.72 o
   5   0  19       34.69       12.46      9.74 o
   7   0  19        1.99        0.00     16.15 o
   9   0  19        0.47        0.00      9.51 o
 -11   1  19       12.20        7.69     29.71 o
 -10   1  19       14.48       12.16      8.69 o
  -9   1  19        0.26        0.00      8.08 o
  -8   1  19        0.10       10.74      7.99 o
  -7   1  19        6.29       18.61      8.43 o
  -6   1  19       32.41       31.90      8.85 o
  -5   1  19       18.53       24.46      8.10 o
  -4   1  19       10.65       11.80      9.41 o
  -3   1  19        8.67        6.36      5.41 o
  -2   1  19       62.34       73.44     10.97 o
  -1   1  19       18.22        5.11      7.56 o
   0   1  19       17.58       11.40      5.65 o
   1   1  19       67.17       54.43      7.58 o
   2   1  19        0.47        0.00      5.53 o
   3   1  19        0.92        2.50      7.27 o
   4   1  19       11.76        0.69      6.27 o
   5   1  19        5.62        0.00      6.14 o
   6   1  19      105.78       96.75     11.98 o
   7   1  19        5.54       15.10      7.11 o
   8   1  19        8.36       20.18      7.69 o
   9   1  19       10.34        2.62      8.51 o
  -7   2  19       16.54       27.48      9.26 o
  -6   2  19       23.50       15.32     22.49 o
  -5   2  19       61.11       83.87     11.48 o
  -4   2  19        0.84       20.77     14.71 o
  -3   2  19       15.80       11.99      8.24 o
  -2   2  19       16.64       23.95     12.60 o
  -1   2  19       18.88       22.18      9.30 o
   0   2  19       66.46       65.84      8.69 o
   1   2  19       11.37       13.20      5.92 o
   2   2  19       85.87       91.12      8.35 o
   3   2  19       55.50       49.66      7.36 o
   4   2  19       54.98       61.94      7.73 o
   5   2  19       25.06       27.03      7.24 o
   6   2  19       64.27       65.87     14.31 o
  -6   0  20        0.79        0.00     12.67 o
  -4   0  20        0.13        2.19      7.02 o
  -2   0  20       15.14        7.64      7.75 o
   0   0  20       96.07       92.72     12.77 o
   2   0  20       19.71       38.54     10.59 o
   4   0  20        8.41        0.00      8.53 o
   6   0  20        3.07        6.11     10.79 o
   8   0  20        0.06        0.00     31.81 o
  -9   1  20       37.16       44.00     11.23 o
  -8   1  20        0.00        2.21      8.51 o
  -7   1  20        7.22       15.51      8.64 o
  -6   1  20       10.59        5.97      9.00 o
  -5   1  20       25.99       19.68      9.57 o
  -4   1  20        1.20       10.74      8.29 o
  -3   1  20       95.21      117.91      9.46 o
  -2   1  20       64.31       71.70      9.79 o
  -1   1  20      149.47      127.64     11.04 o
   0   1  20        0.75        0.00      5.34 o
   1   1  20       18.34       20.02      7.14 o
   2   1  20       10.36        0.00      6.67 o
   3   1  20        1.75        0.00      5.63 o
   4   1  20       21.27       17.68      7.15 o
   5   1  20       44.82       53.71      8.42 o
   6   1  20       17.69       16.61      7.15 o
   7   1  20       13.30       10.07      9.35 o
  -4   2  20       84.99      122.28     18.68 o
  -3   2  20       74.49       85.26     22.79 o
  -2   2  20       22.64       34.95     47.79 o
  -1   2  20        0.01       22.88     42.50 o
   0   2  20        0.09        3.31     10.38 o
   1   2  20        9.14        0.00      7.60 o
   2   2  20        0.24        0.31      7.76 o
   3   2  20        4.81        6.18      7.97 o
  -5   0  21        0.06        2.83     15.75 o
  -3   0  21       31.06       40.08      9.79 o
  -1   0  21        9.86        6.45      8.65 o
   1   0  21       29.06       17.77      9.99 o
   3   0  21       92.23       94.80     13.84 o
   5   0  21        1.61        0.00     14.02 o
   7   0  21        0.00        0.00     14.10 o
  -7   1  21        0.22       11.23      8.95 o
  -6   1  21       51.10       90.44     14.36 o
  -5   1  21       17.29       18.20      9.44 o
  -4   1  21        4.27        0.00      8.42 o
  -3   1  21        2.58        4.83      7.40 o
  -2   1  21        4.30        3.85      6.32 o
  -1   1  21        3.06        7.33      6.36 o
   0   1  21       37.04       21.52      8.07 o
   1   1  21        1.14        0.00      7.95 o
   2   1  21        5.46       12.74      6.64 o
   3   1  21       11.48       11.76      6.87 o
   4   1  21       28.92       23.29      8.77 o
   5   1  21       30.48       40.55     10.01 o
  -6   0  22        0.05        0.00     13.21 o
  -4   0  22        0.02        8.68      9.07 o
  -2   0  22       11.70        2.86      8.80 o
   0   0  22       14.74        7.96     11.67 o
   2   0  22       12.49        8.27      9.23 o
   4   0  22        1.02        0.00     15.26 o
  -3   1  22        2.16        1.20      8.42 o
  -2   1  22        0.04        0.00      6.61 o
  -1   1  22        3.89       11.24     11.83 o
   0   1  22        7.19        0.00     17.32 o
   1   1  22       14.11        7.22      8.50 o
 
